# Supplementary material for: Host-specific adaptation in Fusarium oxysporum correlates with distinct accessory chromosome content in human and plant pathogenic strains
Source: mBio. 2025 Jun 26;16(8):e00951-25. doi: 10.1128/mbio.00951-25 (PMC12345182; doi:10.1128/mbio.00951-25)
Supplement: File S1 — Fol4287 TEs sequences in fasta format. [file mbio.00951-25-s0001.txt]

#Supplementary FileS1 contains multi-fasta sequences of Fol4287 TEs

>Folyt1AF057141 (Folyt1AF057141)
tagagatggatttaatgctgcatcattacataaaatgcgctttttgcattaaatatttaaagcaagacgc
gctttgtatgcattatttcctgtcgcactgagcgtgcttaaagggttagagtgaatatgatgagcagcag
caaatgtgttgattgatgtcttaagttttctcttgtgcggggtattccatcccgcacagttacttaaagc
atatagctagattactaatgcctaccctgcgacatttcctcttctatcttaggcttagcgccttctataa
taggtttagtgcataggaacaatataagtccttttccgacctccttttctccacagccttcaaccgtctg
tcgatgtatccccctgaaacttctcaattcgactccccactaccttcagaccctccgtgtgtcttctaca
ATGCCCAGAGCCCCTGGAAGGCCAGCCGATCACCAGGTCCACCGAGAATTTATCACGCTTGCCTCCGACG
CTAGTTCGGGTTTCAAGAACTCTAGAGTCAAGTGCAAGCACTGCGGCCACGAGATAACCAAGGGCACTAC
TCGTCAGAAGAAGCACTTACTTCGCCATTGTCCCAATTACAAAAGGCAGCAACAGTCTCAGCAGCCTCAA
CTTACTCATCACTTTCCTGTAGTGGACAAGACCTTTAAGCAGATGCTTGATGAGCTTGCTGCTATAGCAA
TTTTTGCTGATGGCCGTCCATTTAACCTCTTTGAGTCCAAACGAATGCGGATTCTGTTGAGCAAGCTAAA
CACTGCCTGGCAACCACCGTCTCGTCGCCGAGTACAGCGGCTGCTAGCCCCGACTTATTCTCAGTACCAC
AATCAAGTCCAGGCTATCCTCGACCAAGCAGAACATATCAACGTAATCTTTGACGCCTCAGACAACATCA
CAAGTCATCGAATTATCAATATCTCGATACAGGTGGCAAATGGTACGGCGTTCTACTGGAAGACGTTTGA
TACAGGACAGATTCAACACACGGCTGAGCACTACATCGATCTTTTGTATCCTGAGCTGGAGATAATTTGC
AAGGGCAACTTCTTGCGAATTAACTCGTTTTGCACAGATACGGATAGCGTGATGAGGAAAGCTCATGTGC
ATTTGGCAGCAAGAAAGGAATTCCAACATTGCTTCTTTTCCCTCTGCGATTCACATGGGTTACAGCTACT
CATCAAGGACATCCTAGAGCTGCCGTTCTTTGAGGAGGCATTCAAAAACGCTACGTTAATTGTCACCTTC
TTCAAGAAGTCGAAACTGCAGTTGGCTCGATTGAGAGAAGCACAAAAGGCTGCTTGGGGCCACCATAAGG
CGTTTTTATCTGCGTGGgtctttcagtttttctgactcctagctatagctgactgctcgctttagtgtaa
tcacacgctggggcagtcagttcaatgctttacagtcagttttacgctgtaaagagcctctccaagcata
cgctcgccgtcctgacgtaagggcagagctagCCTCCGGCTCTCTCGAGCTTCCTTCCAAAGGTGCTGGA
GTCTGTCAATAACCCTCACTTCTGGATACGCCTAGAGACTGTTTTGGCCATAATTAAGCCTGTCAACAgt
cgtcagcgtgcctcagaagccgatcgggctcacatcggccatgtgatccctcgttggctggagattaaag
cagaatggaaagcacttgacgagtctcagcaacatcaagacgtgaatttcagcgagctgtattccgtatg
gttaaaccgtATGGATAAACAGACATATGATATTCATTATGCGGGATTTGCATTACGGCCTGACACAGTC
GGGACTAAGCTTGAAGAACAGCTGATGATGAAAGTGCTGCAGTTCTTTAAGTCAGCAGTCAATCCTGCTG
ACTACATCAATATTGTTCGAGAATTTAACCACTTCCGAGCACAATCGGGCGGCCGGTTTGCTGCAGGAGG
CTTAGTCTATTCAAAAGAATGGACTCCATTAGATGCTTGGATGCTTCTTGATAACCAAGGCAGCAAGCTG
GCTGCACTTGCAGTCCGGATCTTTGGAACCATAGCCAATTCAGTTCCCTCAGAGAGATCATTCTCGGCAG
TTAACTTCCTCCACAGCAAGGCACGCAACAGACTCACACCAGCCAACGCTGACAAGTTGGCGTTCATCTA
CATGAACGAACGGGTGCTAGAGAGGATAACGCAGTCTCAGAATCAACCTCTTGATCATCGCAATGATCAT
TCTACGGTGGTCAGCTGGGAAGATTTGGCAGAAGACGGTTGGCTTACACTCGAAGATACGTATATGGAAA
TTCATTGCGCATCAAATCTGGAAGTTGACGCTGTTGTCGGCGAGTTCACTCACCAACCCGCCTCCGACGG
AGAAGAGACAGTGGTGGACACACTTGAGGTCGAAGATGGGTCAGAGAGCGAAGGAGCGGGGGAAAAATTG
ACCTAAttttgcttggttgtttgtatgatatggcccatgggcagcttcataaatgggtcgtaatattgca
ataaaaagcgcgctttttattaggaataaaatgctgcttcgttataataaaaagcagcttaatacacatg
tgtattatgcacgtgcccatcccta

>Fot1 (Fot1)
AGTCAAGCACCCATGTAACCGACCCCCCCCTGGTAACCGACCCATCTGCAAGACTCAGAAAGTCCATCGA
TCTATTTACAATATTTTAACACAACTTTGTCAAATAAATAGCTAAAAATGCAGAGAAAATGGTATTTAAA
AGTCTCTCAATCGCTCTCTTCGCTACTCAAATCCTGTCTAATATACCTTTTTGTAGGCCGCCTGACGCGG
GTTGATCGGCGCACAGGGGCTGGATCTTCCTCCGACTCAGAGCTACTTTTCCCATCCACCACAATACAAT
CAAGATCGCCTTTCTGTGACTGAATAACACGTTGATCAGGCTCGCGATTGGCCTCTGCAAGTATCTGTGC
GAGGCTTATAAAGCATTCGTTCGGATCCTGCCTGATTTTCCGTTTTTTCTTCGGTTGCGCCGCTTCAAGC
TGGGCGCGTAACCGCTCAATTTCGCGGTCTTTCATCGCGAGCTCGATTGCAACCTTGTCTAACGCCGCAG
CCGCTTTTCGAATTGAGAGCCGTGAAGAAGGAGAGCTGCTTTTGGCAGAGAAAAGCTTTACAACGTCGCC
GCCACGCTTTGGCGTTACGATATCGTGAGTTTCTGAGGGAGGTAGTGCCGACTTCGTGAGCACCATCACC
CAACGCGAAGCGAGCGGTTTGTTAATATTCACAGGCCATAAGCCAGCTGCCCGCCATCCAGATCGAATGT
TTTCCTTCCGGAAACCGATTTCGCGGGCTCTCGCATAAAAATCGAGAAACCTTTGCTTCCCAACCCGGGT
AGAATCCGTCAGAGCGGTATGCTCGCCAACCAAAGTACGGTACGCCGCCTTCAGACTAGAAAAGCAACCG
AGATCTAAAGGCTGGAGTACATGAGAACAATGTGCCGGTAAAAAGAGAAGATAAACATTGTTCAGGTAAC
ACTTGGCCATGAATTCCTCGGTTGCATGCGAGCCGTGGCCGTCAACGATTAATAAACGGTCATCAGCTGG
ATCTGCAGGAGCCGTGTGGGGAAGGAATACCTTCTCAAGCCACTCTAACGCAATAGAGTTGCTCGTCCAG
CCATTTTTTGAGAAGGTAACTTGCCAACCAAGGTGCTTCTCTAAAAATTCGCGTCGGAACCATTGCTCTT
GAATGCTTTTCGCTTTGAATATAACGAGCGGATGGAGGACAACCCCGACCGCTGATATACACTCAATAAT
GGAAGTCCACGTACGTACGGTCGCTGTTTTGACTGGTACCGCGTTAGGGCTCTCCTGTGACGAGCCGATC
ACGAGGCCGTTAACGCCCTGGCCTTCCATAATGCCGCCCTCGTCGGCGTTATACCGTCGTTCGGGGGGGA
TCCAATCCACGGTCTCATACACGTTGAACAAGCGCTTGATATTCGCCGGGGTCGCAGCATTTACACGCTC
CCAGTCTGTACGGCGACCCAACTTTGTCTTCAAGGCAGGGTGGCGCTCCACGAATCGCGTAGTCCACTTC
CTTCCTAATGGCGCGTGATCCTCGTGACGCGCGAGAACGCTGCGGACGATAGTTCGCACTTGCGCGTGAG
TTGGAGCGTGGCCGAGCTTTTCCTGTCGCAGAATCCAGCGCTCAAGGTCATCTTCTTGATCGGTAGTAAG
GCGTAGTTGTTCTTGGCGAGCGACCTGACGACTTTGCGCACCAGTGAGGCGACCTCGTAGGGTGCTGGGT
GGTAGACCGTTTTTTTTCGCGGCGGTCTTCAAAGAGACCCCATTCTTGACGTCTGCAATGGCATTTTCTA
GGTCGTCCGCAGAGTATACCGGCATTGTAGAAGTAAAAGAAGAGGATGAAGAAAGAAAAAATTGAATTGA
AGAAGAACTCGATTTATCGTGGATTTAAATACTGGTGTGGACGCGTCTGAAGACGTGTCTGAGGTGGGGG
TCGGTTACCAGGGGGGGTCGGTTACATGGGTGCTTGACT

>Fot2 (Fot2)
CCATATACAACCCCCCTTTCGACAGCCCCACCCTTTCGTCAAGCAAAAAAAAAATAGCACCACCAAAATT
CGTCAACTTCACTTATACGAAATTTGGCCAGAATAAATAGCTACCTAAAAGAAGCTTCTTTTATTGATTA
TATAAATGAGTGGAGATAATTATTTTGACCTGTTGAGGATGTGCTGGGCACGCGATATATGCAAGTCATG
CTATTGAAATATTTTCAATATGGTCACTAACCTCCTCACCGCTCTTTCTCGTGATTTTTGATCTTTACCC
TCGACAACAGCAGAAAAATGCCTAAATCACGACTTAAATGGGAATATACAGAGGACGATATGGCTGACGC
CATATTGGACATTACCGATCATGGTTTTTCACCCCCTCAAGCGGCCCAGAGAAGAGGAGTGCCCCGAACG
ACCCTCATCGATAGACTTAATGGCCGTGGGGCCGCTGAAGACCAGATCCAGCCTCGCCGACGTTTGTCCA
AGAGCCAAGAAGATAGGCTCGCTTTCTGGATACTCCGTCAGGAGTCTTTGGGCTATGCTCCGTCCCACAG
TCAGATCCGCGCTTGCGTCATGGGCCTGCTGAGACAGCAGGGCGAACATCCCGACTTAGGACGTAACTGG
GTGATCAAGTTTATCAATCGCCGCGCAGACCTAAAGACCAAGATGGGTAGACGTCAAGAAGCTAAAAGGT
TCGACTCTTTCACACCTAGAGCGGTTCATTGGTACTTTGATATCCGGGATGGCCAGTATGGCTGGATCAA
GCCTGAAAACACCGTCAACGTTGATGAAGGCGGTATTATGACTGGTTTCGGCAAGTATTCACCTCTATTA
CTTGTCGGTGCTTGCATTTTGACCGACTAATTCTCTTCATTCAGGCCTAGATAGCTTAGTTGTTGGAAGC
GCGGACCCGAAGCGCAAGGCCTTCCTCAAGGGACCACAGACTCGGAATTGGACTTCATTCATCGAAGCTG
TCACTGCTGACGGCCGCGCTTTAGTTCCTGGCATAATCTTCAAGGGGAAGGAACTGCAGAAACAATGGTT
CCTTGACGAGTTCAAGCAGATAGCAGACTGGTATTACATAACTTCGCCCAACGGGTGGACTGATGACCAC
ATAGGCATTGAATGGCTTGAAAGAGTTTATCTGCCCCAGACGACACCTGCTGACGACTCAGACGCTAGAC
TGATCATTTTAGATGGCCACGGAAGCCATGCAACAGTATGTCCTCCATTTTCCCCATCTCACGATCAGTG
CTGAGTGGTGGAAGGATGAATGGATGGCCACGTGTTTTTTAAACAATGTTTATTGCTGCTATCTACCAGC
ACACTGCTCTCATGGACTCCAACCACTAGACAATGGAGTCTTCAACGCGTTAAAGGCTGCATATCGAAGA
GAGCTGGAAAGGTTCGCCTCGTTGACTGATTCCGCTCCGATGGACAAGGTCAATTTCATCAGGGCCTACG
CCAAGGCTCGCCGAGTTGGAATGACTAAGAAGAACATACTGTCAGGCTGGAGGGTCACTGGCAACTGGCC
GATTTCGCGTTCCAAAGCGCTGCGACACCCTGAAATCCAACGAGACAGGCCAAACAGCGACCCAAGAGTG
ACTCCTGAACCTAGGCCGTATCTTGGCTCGGACGATACTCCACAGACGAGCCGTCAAATTCGAGATCTTG
GGCTGAACAAAACACCAAAGACGCGGAGACGGTACAAAGTGATAGCCAAGGGCTTTGAGGCTCAACAACA
GACAGTAGCGGCGCATACGCAGAGGATTGCCAGCCTAGAGGAAGAATTGGCTCGGCTGAAGAGAAGGAAG
AAGAGGAAGGCGGTACCGAATCCTAACAGGCGTTTTATGACTCTCGGGGAGACTTTAGCTGTTGGAGAAG
CCATACCTGAAGGGGAGACTCAAAACGAGTCTGTCGTGGTGGAATCTGTCTGTTCAGACGAGCGAGAGTC
AGAATCAGAGGCTAGCTCGGTCATTGAAGTGAGAGAGGAAGCCGTACCTCAGCAACGGACCACGCGGTCA
GGACGGCTTATTAAAAGACCTAAATTCTAATAGAGATAGTTGTTCGCTATTGTGAGATGAGATATTTTGC
ACATGTCCCTCATTTTGGCCGAGTTGTTTATAAGTGAAGTTGTCCATTTTTGGTGGTGCTATTTTTTTTT
TTGCTTGACGAAAGGGTGGGGCTGTCGAAAGGGGGGTTGTATATGG

>Fot3-M24 (Fot3#DNA/pogo)
CCATGCAGTACCCACCTACCGGCAGTACCCACCTATCGGCAAGCAAAAAAAAAGTTTCCTCATACAAAAT
GCCCAATTTCACTTACGCAGTATTTGACCAGAATTGAAGTTATTAGCATGGAACAATGTCTGTTGTATTG
GGGAGTTCGTTCCGTCTGATATCATCACATTGCTTTTTTGATTACGTATGCAGTATGGTCGCACGGGACC
AATGTAAAATTTGTCAAAACGTCTCCTTTGACACCCAGCCTCCCCGACGCTCCTTCCAATGTTCCCGACG
GCAGCCCCTAACAATCGCCTTAAAAATGCCACCCGTGTCTTATACAGAGGATGAAGTTGCTGAAGCAATG
TTAGATGTCACGGATAACGGCCTCTCGCAGAACAAATCCGCCCAGAAACGTGAGATCCCTCGGTCGACTC
TCGGGGACCGATTAAGGGGCCTACCGTCAAGGTCAGAGGTCACACAGCCTGCCCAGCTGTTATCCAAACC
TGAGGAGTCTAGATTAGTCGCATGGATACTTCGGCAAGAGGCCTTAGGCTATGCTCCCTCTCACAGTCAA
GTTCGCGCCACCGTCAATGCCCTCCTACGACAACAAGGAAGGGAAAAGCCTGTCGGTGTACATTGGCTAG
CTAGGTTCATGAAACGACACCCATCAATAAAGACAAAGATAGGAAAACGGCAGGAGGCGTCGAGGTTCAA
TTGTTTTACCCCAACCGCTGTCAATTGGTACTTTGATATCCGGGAGAGAGAGTATGGCTGGATCAAACCC
GAGAACACAGTTAACGTTGATGAGGGCGGTATAATGGCCGGATTTGGTATACTCGAATTCAGCTAATCTA
CTGCGAATCTAGGCTTGGATTCTTTGGTTGTCGGCAGTAGCGATCCCAGGAAGAAGGCCTTCCTCAAAGG
CTCCCAGTCCCGCACTTGGACTAGCTTTATCGAGGCCGTCACGGCAACTGGCCGTCTTCTGAAACCGGGA
ATTATCTTCAAAGGCAAAGAACTTCAACAACAGTGGTTTATCGATGAGCTCAAGGAGGTGGCCGACTGGT
ATTATATTACGTCCGACAACGGCTGGACAGACAACCATATCGCAGTCGAGTGGCTCAGAGAGGTCTATCT
TCCCCAAACACAACCGGAGGATGAGTCCGATGCGAGGCTCATCATATTAGATGGTCATTCGAAGCCATGT
GTCTGTGAGTATCTGCCTGTCCTGAAACTCTTGAACCAAAAGTGCCGCTGACCCTAAATCCAGGATGAGT
GGATGGCTACGTGTTTCTTAAACAACGTATATTGTTGTTATTTGCCAGCCCATTGCTCCCACGGCCTACA
GCCACTTGACAACGGCGTGTTCAATGCCTCTAAGGCTGCATACCGCAAAGAACTCCAAAAGTTGGCCACC
CTGACTGATTCTGCCCCGGTGGACAAGGTTAACTTCATCAAGGCTTATGCCAAAGCCAGGGAAGTAGGTA
TGACGAAGAAAAACATCCTCTCGGGCTGGAGAGTGACTGGAAACTGGCCAATTTCCCGACGGAAAGCGCT
CATGCATCCTGAGATTCAGCCAGACAAGAAGGAAACGACGCCTGCATCAGACGGCCGCAGGGACGGGCAA
GTCGACTCTGATAATACGCCAAAGACCAGCCGTCACATCAGAGATCTGGGGAAGAACAAGAGCCCTTCAA
CAAGAAGACAATATTCTGTGATATCAAAAGGCTTTGAAGCGCAAGAGTCAAAGATCGCCTCCCTAAGCTC
AAGAGTAGCCAGTTTAGAGGAGGAAGTCGGGCGGTTGAGTAGAGGCAAGAAGAGAAAGGCGATACCGAAT
CCCAACAGGAAGTTCATGACATTAGCCGAGGCTCTAGTGGCTGGTGACGCTATTTCAGGACCAAATCAAG
CAGCTGAAGAGACAGAGGCTGTTGAGGAAGTGATCGAGGTGGGAGGAGTGGAAGAGGATGAGGGCTCAAA
TTCGGAGGCGGAAGAGTTACCTGTGGCACGCACGCGCGCTGGGCGCGCAGTCAAGAGGCCAAGACAATAT
TAAAATACATTCAATTCCGAACTGGAAAATAGCAATCAGTTTGTTATTCCTATATTTGGTGACTCTCCGT
GAGGGGGTTGAAAGATAGCAGTTTGTATGGAGAAACTTTTTTTTTGCTTGCCGGTAGGTGGGTACTGCCG
GTAGGTGGGTACTGCATGG

>Fot4Short (Fot4Short)
ACGTTCGTCACCCACAGGCCGGCCACCCCCACAGACTGGCCACCTCATTTCTTAGCCAGCCACCCAATTT
GTACACACTTTAAACGGCCACAACTCTACGAATTTAATTCCAATTAATTTCAAACCAACACCGATCAATT
CAAAATGCCTTCTTTTACTGAAAAAGATATAAGTACCGCGCTCCAGATGGTTGCAGATGGAGTTTCAGTG
AACAAAGCAGCCGAAGCTTGTGGCATCAACCGTTCCACTCTACAAGGTCGGGTCAAAGGAAGCACAACAC
CAAGAGAAGCCCAAAAATCACGGCAAAAGCTCTCTGATATTCAGAAAAAGCGCCTGTGAGATTGGATTAT
CGTCCAGGCTGATCTAGGATGCCCTGTATCGCATCAGCAAGTCAGAGAGTTCGCCAGTAAGATTGCCGTC
CGCAACGGCTTCCCAGAAGGCGTCGGAAAAAACTGGTTACAGGGCTTTTCAAGTCGAAATACAGATATTA
GGACTTTAAAAGGCAAGAAAATTGATTCTGAGCGATACAATGGAGCATCTTCTGAACTGATAAAGGCCTT
TTTTATGCTGCTGATGATGCCGGCGATACGAATAATCAAGCAGAAGAACAGATACAACGTCGACGAAGTT
GGAATGATGGAAGGAATAGGAATGAACGGTCTATTCCTCGGTCACAAGGGCAAGAAGTCAGTACTTATTC
GTCAACCTGGTTCCAGGTCTTGGATTACAATACTCGAGTGTATCTCAGCAACCGGGAAAGTCCTGAGACC
TGCAGTTATCTTCAAGGGGAAAACAGTTCAACAACAACATTTCCCTGAAGATTTGGACTCCCTAGATGAC
TGGGAGTTCAGCTGTAGTGAAAACGGTTGGACAAGCAATAAATTGGCGTTGGTTTGGTTGAAAAAAGTTT
TTATTCCATCGACAAAGCCCGAGAATAAGAACGAACCCCGACTTCTTATTCTTGACGGTCATGGAAGTCA
TATGACTGAGGAATTCCTTTGGAAATGCTATAATAACAATATATATCTGTCATTTCTTCCTGCTCACGCT
TCCCACGTCCTACAGCCACTGGATGTTGCTGTATTTGGACCGCTGAAGAGAGCATATCGTCGACTTCTTT
CAGATCTCGCTTGTATCGCTGATAGCAGCCATATCGGCAAGATTACATTTCTATATACTTACGACAAAGC
TCGGAAAGAAGCTATCACGAAGTCCAACGACCTCGCCGGCTTCAAAGCCACTGGACTGTGGCCTGTCAAT
CTGGCGAAGGTCCTGATGAACCCAATGGTCACTGAGACACCTTCTCCCGCTGCCACAGCGATTTCGCCCG
CCAAAGAGCAGGATTCCAGTCTCTTGAAGACTCCCCGGTCGTCTGTACAGCTTCGGCGAGCTCTAGAGGC
TGTCCCAGCGACTGCTACTCAAGATCCGACCGTCAGGCTGCTGTTCAGGAAGATTGGAAGGCAATTGGAT
AGTCAGAACTTCGAAATGGAAAAGCAGAATAGAGAAATATGTGTTCTGCAACGCGAAAGAGAAGAATATC
TCCCGAAAAGGCGTAAAAAGGTTATCTATAACCCAAATGCCGAGTTCGCAAAGATTCCAGCGATAAAGAA
GGCTCGTGAACAGATGTGGAGGACTTTGCAACCAGAAAGAACGGCAAATAGGGTCCAGAAATTAAAACTT
GAGGATCTTTGTACTCAGTTTCATTTAAATATTCACTGACCAGACTTTTATTTAATATAAAAAGTGTGGT
GTTGAGATAATTAATTAATTGATTACAATATCTGGTTCTTGGTGTTTTGGCCGAGGTGGCCAGTCTGTGG
GAGTGGCCGGTCTGTGGGTGACGGACGT

>Fotnew (Fotnew)
CCATCCAGGACCACCTAACGCATAACCCCACCTAATGCATAACTAAAATTTCGCTCCTCCCATACAAAAT
CCAAATTTTCAATTGCATTGTATTCGGCCAGGCATGAAGATACTCGCGAACGAAGACCTGCACTATATTA
CTTTTTCCATTAAATTCTTATATCGGCTTGAATTTTTCCCGTTCCGTCCTGTAGCCTGGTTCTCTAGCCC
TTTGAATTTTGTCGCATTTCACCTCATGTACCCTAGGCGACTCCATCCACTCAAGCCGAACTTTTACCTA
ATTTACTCGCCGCAACTCCTTCCGTAATGGTTCGCCGTAACTATACCGAAGATGACGTAGCTGAGGCTAT
ATTCGACACCACCGATAGAGGCCTCTCACAGAATGAGGCGGCCCAGAAACGTGGAGTACCTCAGTGGACC
ATTTCGAGACGACTTTCCGGTCAAGCAAGCAGGAATGAACGTATCCAGGCCCACCAGCGTATTCCAAAGA
GCCAGGACGAGACGCTTGTTCGTTGGGTGCTGCGACAAGAGTCTCTGGGCTATGCTCCCTCGCACAGCCA
GCTCCGCGCCTGTGTCGAGGCCATCCTCAAACAACAAGGCGATAACAAACCTTTAGGCAAGCACTGGACC
ACCAGGTTCGTCAAACGTCACCCAAAACTATCTACCAAGATTGGAAAACGTCAAGAAGCCGCCAGGTTTG
ACGGCTTTACTCCGAAAGCGGTCAATTGGTACTTCGATATCCGGGAGAACGAGTACGGCTGGATCAAGCC
TGAGAACACAGTTAACGTGGACGAGGGCGGTATAATGGCGGGTTTCGGTAAGTCTTCTGCAAGTACTCTG
TAGGCTTTTATAGGGCATAACTAATTGGTTGTCCATGAGGCCTGGACAGCCTCGTGATCGGGAGCTCTGA
CCCGAAGAAGAAGGCGATGTTGAAACGCGTCCAGTCGCGCACTTGGACCTCATTTATTGAGGCTGTCACC
GCAACCGGTCGCGCTTTAAAACTAGGAATTATCTTTAAAGGAAAAGAGCTGCAGAAGCAGTGGTTCCTTA
ACGAATTCGAATTAATAGCGGACTGGCACTACATCACATCACCGAACGGCTGGACAGACAATCATAATGC
TCTCGAGTGGTTGAAGGGCGTTTATCTACCACAAACGGAGCCTCGTGATGCATCGGATGCGATACTTATT
ATCCTTGACGGTCACGGGAGCCATACGCAGGTGAGAATTTCGGTGTTTTCGCCGCTGAGTCACCCGCTAT
AGGGTCGCTGACGAGCAGTCAGGACGAGTGGATGGCTTACGTGCTTTCTGAACAACGTCTACTGCTGTTA
CTTACCAGCACATTGTTCCCATGGTCTGCAGCCATTAGATAATGGGATTTTTAATGTCATCAGAGGTGCG
TACCGGAAAGAACTCCAAAAGCTGCCTAGTTTGACCGATTCTGCGCCGGTTGACAAAGTCAACTTTATCC
GGGCATACGCGAAAGCCAGGGAGGCGGGCATGAGGAAAGATATTATCTTATCCGGCTGGAGGTTTACTGA
AAATTGGCCAATAAATCAGTACAAAGCTCTAGCACATCCAGAAATTCAGCCAGACAAAGAAAAACTGCTG
GAAGAGTTAAAGACGCCAAGCCCTCCTCAACTGCACTCAGATGATACGCCGAAAACGAGTCGGCAAGTGA
GGGAAATGGCCAAACACCGAAGCCGTCCGACCAAGCGGAAGTACAGTAAGATCGCAAAGGGGTTGGAAGC
TTTAGAGATGAAGGTGGCCGTTCAGAATGCGCGGATTACTGGTTTCGAGGAGCAGATGGCTCAGCTGCGG
CGAGGGAAGAAAAGAAAGGCGGTACCAAACCCGAACCGACGATCCATGGCTCTGGCGGAGGCTCTAGTGG
CTGGAGAATCTCTTCATGACTCAAAGGAGGCAGAAATAGAGGTGGATGTGGATGAGGAGGTCGAGTCGGT
GATTGAGGTGGGTGTCAGGTCAGAGGACGAAAGTGATGACTTTATGGTCGTAACAAAGCACTGCCAGCGC
ACACGCAGCGGTCAGGAGGTCAAAAAGCCACGCACAGAGTAAAAATTGATCAATTTTATAGAGTTTCTCT
TCAAAGCTTCGCTTTTTAATTGACGACCTGGTGTTTTGTGCACGCATCAAAATTTGGATTTTATGTGGGC
GGAGCAAAATTTTGGTTATCCATTAAGGTGGACCTGGATGG

>Foxy2 (Foxy2)
CAACTCTCCCCTGTAAAAATTCTTTCTTGGCACGCACTGTTAGTGCACTGTTAGGAGCGGGATTTTCTAC
GGGCTACTCGGCCACACAATACTGCGGGGACGCCATCGGCTCCCTAACAGCAGTTTTCAGAGAAGGAATT
TTGGAGAGTTCACCTTCTCTGACAACACCTTTGTCGGATCTAATGGCGGCACCTCAGAACCAGAACGCCT
TAGATATCGGAGGACGGTGCCCGTGGCATCGGTAGCGACATCCTCCCGATCAACGACGCCGATTGCGATG
GGTTTTTCCCCTTTGAAGGCAAGCCGCACCGCCGGCCTCTGATCCCTTCCCAAGGTTTTTCCCTGCCGCC
ACGACAGTCGACTACGAGCTACAACTTGGTTACTGGAGATTGTGGACTGCATCAGCAGATGTAGCGATGC
GTGAGAGAATTCTGGTCGGTGGAAAAATTTGACAGATTGCCCCCGAACCCGCTGACGGGTGACGGGCTTG
ACAAAAACAGCGCCTTTTGTGCCTTGGTATGCTGGATGGTGAAGGAAGCGGGGTTCCCTGTACCTAGCTA
GCTCAGCACGTCTTTTGCTCCAGTAGGAGATTTGGCTTCGTTACAGCCACCCAGACGAAAAATATACAAA
ACAAACAAACAAACAAACAAACAAACAAA

>Fol4287_family-11#Unknown (Foxy3(Fol)#SINE)
TTATGTATGTATATTTTTCGTCCGGGGGGCCGTAGGCCCCGAAGCCAAGTCTCCTACTGGAGCACAGGAC
GTGCTGAGCTAAGCTAGGTACAATCGCTGCCGCGCTGATCCTCGCTCAGATCATCCGCAAGGCCTCTTGC
GTCGGAGCCGTATACATGCTCGAGCGTTTTCTGTACTCATTCCCCCAAGAGGCACCTCTCTACTCGTAGC
CAGCCCTACGGTAGTTGTCGGTGAAGCACGTCCCATGGACGTCAATACAGTTGATCCCGGCAGAGCTTCC
CTCCGGCAACGCTTCCATCTAGTTCATCCAGCATATCATCGGCACAAAGGCGCTTTACTTTCAAGAGGTC
ATCCCGTCAGCGGGAACTATTCCTCTCCAGCCTAGAATTCTCTTGCACAGATAGATCAAGTAGCTTTCCA
TACCCTGAGGCAGGAAGTCCATGATCCCCTAAGATCGCCAGTAGCTGCAACCCTAGAACCGTGCATCCTT
GGGGAAAACCCTCGCAGGAGAAAANCCCAAGGCGGCTAGAACGCTGCTCTGTGGACGAGGCAGTCGCCTC
GTTCCACGGTCTCCAGGTAAGCTCTGTACCGTTTCGACCCAGCGGTTTTGTCTAGTGGTCTCAGCCAGTG
AGACAAATTGTCGAAGCCCGGTCGTGTTCCGGGCAGCAGCCGAGGCTGCAGAAAGAAAGAAGAGGGTCTC
TGGGCAGTACGCGACTGCAGAGATCGGTCAAGCAGCTTCCGAGCTGCAAAAAGGGCAGCGAGCCGTGTGG
GGCCCGTGCGTCGAGGTCGGGGGCACCAGAGGGCCCAGAAAGTCGAGCAGCCGANGGCTGCTNGTGTTGT
TCGGGCAGCCAAAGCTGCAGAGGTCGGTCGAGGCAGCGTTAAACTGCAGGCGAAGGTGAGGGTGAGGGTG
AG

>Frodo (Frodo)
cagtgttgcgaataatatggcaataaagtagtatattgcaatacataccatataatatgccttttctggt
attgtgataatatgatatgaagtctacgatattgtgacaatataatatgaggatgtccatattggcaata
tattatctatattgggctgtcaattcttgggtgaattagccccgtgaaagctgcagaactcggtcttacc
ctatataagaagcagggatagctggcattttattggccatcgttcacttccacgcacttctttgttgaca
attagacctaacacgcgatcacacatgaaagaaacgcgtgagggagtgcagaccatgttgggttgggcca
tcttcgcctctgctccccccaattttttttcttttttttttcttttgtttttttgaaaatcactcgtcga
actcaactttacagatctaactgccATGCCTCAACAACGCCTCTCTTTTGCGCAATGGTCACAACGAAGA
GGGTCGTCAATTTCTGGCGACCTTCTGGAGTTTTCCAGCCAGCAATCGGATGATCTGGACGTAAGCCAAA
AGTCCAAGTGCCTGTCATCTCGACCTCGCACCGTCTCCACAACCTCCTCTACCAAGCCCAGAACATCATG
GGTCTTCTCTCATATGCCAGACGAGGAGGTAGAGACGAGATACTATAATCAGCGGACCGGAAAGGAAGAG
TGGCGCTGTAAACATTGCGACAAAACCTATGCCTCTTCAGGGGGTACTGCAGCTCCTGCAAAACATCTCA
TGGACCCTCCTCCTGACGGTCACGGCCTGCCAAAAGGAGCCCCGCGAACAGCGAAAGTTACAACTATACG
AACTATTATCGAACAAGCTCGTGTTGCGGCAGAAGAAAATCCCCGAAAACGCCGTCGACTCAACGATCAA
TCCGGAGACTCGATCGAACCCGACCAGCTCGAGGCGTTATACGTGAGGTTTATCACGGCCTGCTCTCTCC
CATTTCGGCTCGTGGAATGCCCAGAGTTCCGAGCACTCTTGGCCTACATCAATAACGATATCGAGACTTG
GCTTCCGGATACGCATGATACCGTCAAGACATGGATTATGCGCCAATATGAATGCCAGAAAGAGAGGGTC
AAGCAGCGCATACAGTCGGCAAAGTCAAGAATTCACATCAGCTGCGACCTTTGGACTTCTCCCAATTCTT
TGGCCATTTTAGGCGTAGTCGCACACTATGTCACGGAAGACGGTCAGCTGGAACACCATGTTTTGGCGTT
GAAAGACATCGACAGTGAGCACGACGGTTCTCATCTCGCTGTGGCCATTTTGAAGGTGGTTGACGAATGG
GGCTTTGCTTCCAAGCTTGGATATTTCGTGATGGACAACGCTGGCAATAACGACACCATGATGAGATCCC
TTTCGCTTGgtcagtacaactcactatttcccctgactggcggccctaacaccccacagGCCTCCTACGC
CGATATGACATCCAATACGATCCCAAAGTGCACCGACTCCGCTGCCAAGGCCATATCATCAACCTCGCCG
CCAAAGCCTTCCTCTTCGTCACCGATAATGAGAAGCTCGAACTCGACGATCCTGGTGTGCATAATGTGAC
ACTAAAACATATTGAAGCGTGGCGGGAAAAGGGGCCTCTTGGCAAGATTCACAACTTCGTCGTTTTCATC
CAACGAAGTGTCCAGCGCAGCCAAAAGTTTCTTACTATTAGCCATAACCGTAAGCTCGCACGGGACAACG
ACACAAGATGGAGTTCGTGGTATAACATGCTGCGAGTGGCCCTGAACCTCAGAGATGCGATTGACGGCTA
TTTCAACAAATGGATGGAATTAGATTGCGCTGGAGACGAGCTCTCTTCAGAGGACTGGATCATCTTGGAG
AAAATCAAGTCCTTCTTAGAGAAGCTGAAGATGACGACCAAGGCTCTCGAGTCATCGTTTGCAACACTCG
ATAACGTCCTCTTGGCTATGGATTTCGTTTTGGCACAATTCGAAGCAGGGAAGGAGGCATATATTGACGA
TCCGATAATGGCGCCCATGTATAACTCTGGCTGGGCCAAGTTGGACAAGTACTACCGGCTCACTGATGAA
TCGCCTGCCTACGTTGCCGCTATCGTGCTCCACCCTTCGCATAAATGGCACTACATACAGGAGAACTGGA
AAAAGGAGTGGATTGAGTCGTCAAAGAAGTTGATGGAGACGCTGTGGAATGACTATAAACCCGTGGAATC
ACCTCTTCCTCTCTGCGAGGTCCCATCGACGACCACGAACGAGTTCTTGAACTGGAGGAACAAGCACCTG
CAGCCGTCGCTCGTCACGGATGAATATGAACGATATTGCAACTCTGAACGGGTTTACGGGTTCACAAGCG
CCCTTGCATGGTGGCTAGAGGAGACACAGCAGAAAAACTACCCAAACTTGAGTAAAATGGCGGTGGACAT
ACTGTCAATTCCCGCAATGTCTGCTGAGCCCGAACGACTCTTCTCCGGGGCCAAGATAACCATTACAGAT
CGTCGAAATCGGCTTGGTAGTGATGTAGTTGAGGCTCTGGAGTACCTGAAGTCATGGTTTGGGATACAAG
AGCTTCAAGGTGATGTACTTTAGttgccgcagtagaagaacccagatcacatgcaatatatgggatgtat
tgtcatactggcaatatattgggttcttggcaatacaatacaatataggccaatgtcatatggcctaata
caatatgcaccacttggcaatacaataatattgcgaggcttccatattgccaatatacgtattgtttata
ttattcgcaacactg

>Gollum-full (Gollum-full)
TGTCGCAGGGTAGGCATTAGTAATCTAGCTATATGCTTTAAGTAACTCTGCGGGATGGAATTCCCCGCAC
AAGAGATAACTTAAGACATCAATCAACACATTTGCTGCTGCTCATCATATTCACTCTAACCCTTTAAGCA
CGCTCAGTGCGACAGTTATGAGCCCGGAGACTCTTTCATTGCCTCTCTCCATCATGATCAGCATCTTCTC
TGCCGCAAGCCAAGTCCATCGCCATCAGCGTCTTCTGCTATCAACTTCGTCGTAATGAGAGCTTTCTCTC
AAATTGAAAATCTCCTCAGGGGAATCGGCACGAAGTTGAGCCGACTGACGCAATGCTGGTTTCCGGTTCA
TAGTCGGATGTATCAGATGAAGCGATATGAAACAGCAACTTGAAACCCGCAAAAGATTTTAACAGAGAAG
ACTCCTAAAATCTAACAATCATGATCTCTTTAATCAGCAAGAAGCTAACACATTAATCAGAAGTCAATTC
AAAAAGGACGCTATCCTTTTCTTGACTAAATGTCACAAAATGTCGATCAAAGATCACAATCTCACCTTGC
TTAACTCCCGCGAGGACTGGACCAACTGGATCAACTCTATTGAGGATCTTGCTGTGCGCAATGACGTCTG
GAGCTACTGTGATCCAGAAGGGATTGAAAACTTAGTCTTCACTGCGACCAAACCATCGGACTCAGCAAGC
AAGGACACGATCCAGAAATATCACAGCCTCCAGGCTATCTATGATAGCGAAAGGAAGAAATACGACAAGG
TCTCTGATCGCATTGACCTCACAGTGTGTCAGGAGTTCAAGCAGCACTACCTCGGAATCCATGACGTCCG
CGGTAAACTCATCGCGCTGGCTGATAGCATCCAACCCACCGCGAAAGACCAGAAGCAGAATGTTAGGTCT
GAGTTTGAAAAGCTTAAGAAGGGCCTTAGCAACACCAGTCTCGATAAATGGCTCAGCCGCTGGCCTGCTC
TCGTTAACAACGCTAAACGTTACAAGATAGAGAACCTCAGCGAGTCGCAGATCTGTGATGCATTCATTGA
ATCATCTCGCGAAGTAAACCCACCGTTCTACAACTACATGAAGTCCAAGGAAGCTCAGGTTGAAAGCGAG
AAAAACCTCGTCAAGGAGGCTGCAAAAACCATGGAGAAGATCTCAAATGCGTTTCTCACTGCGCTCAACG
AGATTAATCCCGACCATGCCAGTAGCGGTTCCGCCACTGTCGCAAGTTTGACTGATTCTGAAGAGGAAGA
AAACGGTGAAGATGACGATGTCACCATTGTTCAGAAAGCTCAGAATACAGTAAATAGAGCACTCAAGACC
TTCCGCAAACTCAGTCCAACCCTCTTCGAGAAGAAGATTACTATCGGATTCTGTATTAAGCAGTTCAGGA
CAATGGCACCACCAAAGGAAAAAGCTATTAGAGGACGAGCAGCCCACGCCACTCTTCAAGGAAGAAAGCA
TAGCAATGATTCAGATTCGCAGAACGAAGAGGATCAGCCGCAACAGAAAAGACAGCGGACGGGGCATCCA
TCCTCGAACATGGGTTTCCGAAATTGCGTCTGCGGCATGTCCCACAAGTACACTGAGTGTTATTATCTTA
ATCCTTCGGGTGCGCCAGAGGGATGGACACCAATCGTTCAAATACAGTCGAAAATCATCACTACAGTCAA
GGGAAGCAAACGCCTTAAAGAAAACATCGAAAGGAACCTCAAGAGAAGCAATATTGACTTGCCTAAGTTC
TGGCCGTCAGATATTACAAAGAATCAACCCAAGCATCTAGCAGAGGACGAGACTTCAAGCACAGATAAAT
TTCTATCCAAATCAAGAGCCGCATTTGTTACGTCAAGGTTTGCGTTTGGCACAACCGCAAAAGACGAGTA
CGGTGATTGTTTCCGACTTGACAATTGTGCGGATACACATGTCTGCAATGACCTGTCTCGCTTCACTAAT
TACACACCACTCGATGATGAAACCATAGAGTTTGGCAACTCAGGCACGCACCTCACAGGCATAGGAAATG
TCACGGTCCATGTCGACACTCCAACAGGCGCAGGTCTAATTCAACTCGAGAACGTTGCTTATGTCCCTGG
ATTCCATTGGAACCTCATCAATACGCACTCTCTCGAACAACAAGGACTTTATTTCAATACGAGGACTTGT
TGGATGGAATATTCAGATGGATCAAATGCCTTTAAAGTAACTAAACATGGTGCTTTTCGAGTCGCCGAAT
CCCACATCAAGGACATTATATTCAGGGCTCAATCTCATAAAGAGGCAGCGCAATCCTTTGCAATGGCTAC
TAAATCGAGAACGCCTCAAGTTGCGACAGCTTCTATGGATACCTGGCATGCAAGGCTAGGCCATATTCGA
AAGGAGGCTCTTGAACACATGCCTCAAGCAGTCGAGGGAGTCGCACTCGGGACTCGCAACTTCGAACGAA
AGTCGGAACTCTGTCCTGAATGTCAACTCGGACAAGCGTATCAACAAATCTCCCGCATACCACCGTGGAG
AGGATCTTACCCCTTCGAGAAGATACACCTTGATCTTATCGACATGGAGGAAGCATTCAACGCTGACTCC
TGGGTCGCTCATTTCTATTGCGACTACTCAGCTTACCATATCACCTTTAACCTCCCAAACAAGAATCAAG
ATGAACTTCTTTCTATAACACAAGAGTTTCTAGCCATTACAAATGACAACTGGGGTTTCACTACGCGATA
CATCCAATCGGATGGCGAAAAGGGTCTGGGAAAGAGATGGAAGTATTTCATTGCAATGAAGGGAATTACA
TTCAACTCATCTCCACCAGATACGCCAGATCAGAATGGTCTTGCCGAACGTTCTGGGGGGGTGATCATAG
CTATCGCTCGCAAGCTTCGAATACAGGGAAATCTACCTCAGAAACTCTGGCCCTACATCGTTGCTCATGC
TACTCGCCTCCTCAATCGCATCCCAGTTCAACGAAAACAATGGCAAACTCCATTTGAAATGGTTCATGGC
CGAAAGCCCAACCTCTCTAATCTCAAAATCATTGGTTCTCTTGCCTACGTCTTAATCAAGAACAAGAAGG
CCCGTCCAGCCAAAGCGAAGTTACAAGAAAATGCACTCATGGGATGGCTTGTCGGATTGGACGCAACCAA
TATCTATAAAGTTTGGTTCCACACCTTGATCGTGTAATTGTATCTCGGGATGTTCAAGTTGATGAGAAAG
TCATGTACGATCCACAGCTTGCCACAACTCTTCCCGAATCGGGACAGACTCTCGCGATCACGATCAATGA
AGTTGATCTCGAAGAAGAGGATATCGAGCCATTGTCTATCATGGAGAATACAGCAACTTCGGTTCCTGTT
TCGATACAACCGGAAGCAGAACTATCCCGACCAGGATTGCTTCTTACACCACAAATCTCACCTGAACGAT
CAATAGCAGGAGAGATACAGGTTGCACCACCCGTAGATGAACCGCCAACATTGCCGCGGCCCACGAGTCC
AGTAATTCTCCATCAAGCATCACCGCGTCCTCAGACAACAATACAACTAGGATCACCCAGAAAGAAAAAG
ATAACGGACGCTTCAGTGCTCCAGAATCTCAGAACAACTTCTGGAAGGAGTATCAAATTGTCACAGAAAG
GACAAGATGCAATCGAAACATTCAAACCACGCCTTACTCGGCACCAAATCCATAAGCAAGCGCGAAGACA
CGCTCATGCTCTACGATTGGAACGCGCTAAGCTGGGACAGCAACTCGCCCACGCTTTCGCATCAGCACGT
TCAATACGAACCCAACGAAAGGACTTGCCTCCACCTCCTGACTTTTGGCATCAATTGAAATGGCATCCTG
AGAGACAAGGCTTCAAACGAGCCTCAGACGCCGAGATCAAGTCACTCAAGGAGAAAGGGACATTCGAGCT
AGTCGATTACCCTGAAGGCAAACAAGTTCTACCACTCAAATGGGTCTTTACCTACAAACTGGACGATGCA
GGTTACCTCATTCGTCACAAAGCTCGCATCTGTGTCAGAGGCGATCTCCAACACCACTCTGGTGAAGACA
TCTACGCAGCAACCGGTGCTTATCGAAGCTTCCGGATTCTGATGGCTCTCATCTGTGCGTTTGGGCTGAT
ATGTCACCAAGTTGACTTCAAGAACGCCTTCGTTAACGCTGAAATGGACGAGGAGATCTACACCACATGC
CCACCGGGATATGGTCAATCAGGAAAGGTCTGGAGACTGCTCAAAGCGCTCTACGGTCTGCGTAAGTCAC
CAAAGCTCTGGTTCAATGAGCTTGCATCGTTTCTTAAAGATCTGGGATTTCAACATTGCCCAGATGAACC
CTGTATCCTCATTAATAATGAGACTCAACTCATTCTCTTTCTATACGTAGATGATCTTCTCATCATCGCG
CAACCTGAATGCCTTCAACAAGTCAACAATTTCAATAACAGCAGTACACAGCAAATACGAGATCCAAGAT
TTGGGCGAAGCAATCTCCTTCCTCAACATCAGAATCCTCCGAAACGTCAATGCTAAGAAGCTTTGGATCT
GCCAAGATGGATATATCAACAAACTCGGTGTCAGGTTCGGGATCGATCAGTCAATGAGAACGGCAACGCC
TCTCACTTCATCCTATCGTCCCCAATCTTTCGACGGACAGGCCACTATACAACAGATCACAGAGATGCAA
GAAAAGGTAGGATCGATTCTGTACGCAGCAGTGGTATCAAGACCAGATATCTCTTATGCAGCTAGCCAGT
TAAGCCAGCACGCCATGAACCCTTCACCTGAACACCTGCGGTATGCAAACCGAGTTCTCTCATATCTCCA
GACCACACAGTACTATGCCATCGAGTTCTCAGGCTCTGTAGATAATGCTACAGAGGTAGAGCCAGGCGAT
GATGAAGTACTACAGCAGTCAAGCGACGCATCGTTCGCGGATGATCCAGAGACTCGAAAATCCACCCAGG
GCTATCTCATGAAGTTGTTTAGCGGGGCGATCATGTGGCAGTCTTCGAAGCAGAAGACTGTAACCACGTC
AACGACTGAAGCGGAACTGTTATCGCTGTCTCACACAGCGAGAGAGACTATAGCTCTATACCGACTGTTC
GAACAGATACAGTTCGATCCACAACACCAACCACGCATCCTCTGTGACAATCAACAAACAGTGGGACTGA
TCCAGAAAGAGCGACCACAACTAACATCAAAGTTAAAACACATCGATATCCACAACTTTTGGCTAAGACA
GATCCATAAAGACGGCAAAATTACAGTTCAATGGGTTCCAACAACAGACATGCCTGCAGATGGCTTCACA
AAACCCCTTTCAGCAGAAAAGCATTCTCACTTCGTGAAACAATTAGGTCTGGTTGATATCTCATCGCGGA
TTGATCCAGAATACGTTTCAGGAGAGGATATTGATCAAGATGATATACAGATCTCATCTGATACAGAGTG
AAATCTGGGGGGGTGTGTCGCAGGGTAGGCATTAGTAATCTAGCTATATGCTTTAAGTAACTCTGCGGGA
TGGAATTCCCCGCACAAGAGATAACTTAAGACATCAATCAACACATTTGCTGCTGCTCATCATATTCACT
CTAACCCTTTAAGCACGCTCAGTGCGACA

>Gollum (Gollum#DNA/Unclassified)
TGTCGCACTGAGCGTGCTTAAAGGGTTAGAGTGAATATCATGAGCAGCAGCAAAATGTGTTGATTGATTG
TTCTTCGTTATCTCTTGTGCGGGGAATTCCATCCCGCAGAGTTACTTAAAGCATATAGCTAGATTACTAA
TGCCTACCCTGCGACA

>Han-full (Han-full)
TGTTGAATGTTGGAGGGTTCACCCTCAACTTCAGGATTAAGGTTCAGGATTAAAGTTTGACGCCCTAAAC
TTAGATCGTAGGACTTTCATCTAGGACTTTCTAGGACTCAAGTCCTAGAAGGAACCAGTTGAAGATATAA
GGTCTCAATGGTCCTTCGATTGCGAAAGGATCAAGAAATATACACGATTCACCTTAATATCTGACAATTA
AGAGTCTCATTGCCTCAACCATTTTTATTTTTATTTTTCAATACCTTGAAGAACCCTCTTTCTCATACAT
AATGTCCCTATCCAAGCCCCAAAAGGAAGGTCTTACGGCTACCCTCTCTAAGCCTGAGGACTTCCTCAAC
TGGGAGCATGAATTCCTCCTTCAGGCCCATCGTCTTGGTCTTCAGCAGCACCTCAAAAGCAAGACATTCC
TCGGAGACGAACCAGCTATCCCGGATATAAGAAAACGCAGATATACGAAGACCGCTACAGCCCAACGAAC
AATCCGGTCTCATACTGCCGAATCTCAAGACGGCGCCCCAGACGACATTCAGGAAACGGTGAATGGAACA
TGGTCTATCTCTGACCTTACAGACCAAGGCCAGAAGATCTTCCAGCAGGATTTAACCTTTTATCAGCTAC
AAGAGAAGGTTTTCGAAAAACAGAAAAACGCTCTTGGAACCCTTCAGGACTGGGTTATCCGTACGGTCTC
CCCAAGCTTGATTCAAACCTGCTGTCAGTCACACGAATCAATATACGAATGGCACTGGAACCTTCGTGCC
CGGTGTGGAAGGACCGAGGAAGATGAAACGAAGGATGCCAGAAATAGGTATCTTACATTACTAAGAACTG
CCCCAAAGACGGTCAGCCAAGCAGCATTCAAGTGGCTAGATCAATGGGAAGAGGCAATGGCGAAAGGGCG
ACAACGAGAGGTCCCTGAAACGCTCCACAACAGTGCATGGGCCTGGGACTTCTTCAGTGTCACCACACAC
ATCTTGCCCAGCTGGACTGCCTCATACAAAATCTCTTCAAAGACTCTATTGCAAAATAGGGCCCTCTCAT
ACCGAGATGTAGGGAACGCCTTCCGAAATGAGCTCCAAGATGCAGAAGCCACGAAGGGCCGAGTGGCCCG
CGGTGCGTTTTCTGCGAGCTATGCTGGGGAGGACCCCCAGGATGATGAAGGGGACGCCCGCATCATTGAA
GGCCAGTACCCATTTTCGAAGAAGGGAGAAAGAAAACGCCAGAGGTCTCCTGAGAAGAGACAGGAATGCC
CGGCGTGTGGGTTATCCCACGAACTTGCGAAATGCTTCTATGTCTTTCCAAATCAGGCATGGAAGGGATT
CAAGCCCCGAGAGAAGATCCAAAAGAAGGTGAAAGAAGCTCTCGAGGAAGACTCAGACCTGGAGGCCAAG
GTAAAAGCCCTCACTCGGAAGAAGGCCAGGACCACAAAAGACAGAACCTTGATGCAGCCAACAAAGGAAG
AAAACTCAGACCAATGACTGTACGGCCGACCAGTCGCCGAAATCAAGACCGCCTTTGCAGCCCAAAGGGA
TAACTATCCCTTACGGAACTCCGTGATCCTCGACCCCGGAGCTACTATCTCAATCACAAACAGTGCCAAC
AGACTAGCGAGATTCCAGCAGGCTATTCCAGGCGACTTCATCTGGGCAGGAGACCGAAAACTACCCATCT
TAGGCTACGGAACCATGACCATCAGGCTCACAGGAACTCGAGTCCTAATGCTTGAAGATGTAGCCTATTG
CCCTCGGCTCCTTACGACCCTAGTCTCCCTACGTCAACTACGAAAGAAAGGCTTCTATTGGGATAATAGG
CGTAACCCAACGACCCTCCGACGACTCGACCGAACGATTGCATGCACAATCCATGACCTATACGGCCAGT
ATGTCGTCGAATACCAGTCAGAAAGCTTCCCAAAAGCAGCCTTTGCAGCCCACAGATTCAGCTCTCACAC
AAAGAGAGCCCCTTTGACGGGAGAAGCTATCCGATGGCACAGTCGCCTAGGGCACCCGGGACCACAAGCT
CTGGAACATCTTATCTCGGCCTCTCAAGGGGTGCGAATACGAGGACCAGCCACTGTTGAATGCGACGCCT
GTGGCATATCGAAGATCAAGAGACAAATCAGACGAGCCCCAAGACAATCCGATCAGAAGGCCGGCGAGCG
TATCGCTATTGACTTCCATGACTACCAAGAAGGCATAGGCGGCTATACCTCACAGATGTTGTTAACCTGC
CGAGCTACGGGTTACATCTGGGATTACTACCTCACAGCCCGGACGACAGAAGCTGTTATCACCGCTTTCA
AATCCTTCCTAAGTCATCTGGAAGTCCAACACGGCCTCAAGGTCAAAGTCATCGAATGCGATAACGAGAT
CACGGAGATCAAGCCGAAAATCGGAGACTTCCTGAGGAATAGAGCTATCATCATCGAGCCCTCGGCCCCA
TACACACAAGCCCAGAATGGGGGTGCCGAACGCTCAGGGGGTGTAGTCAAGGACAAGGAAAGGGCTATGC
GAACAGGCGCAAAGCTTCCTCACCAGCTGTGGCCAGAAATTGGAAGGACAGCAGTTTATCTGTACAACCG
AACGCCGAACTACGCATCAGGCTGGAAAACGCCATATGATCAACTGCATACAGCATCAGCCAAAGCAGCA
GGGATTCCACAGCCGAAGAAACAGCCGGATCAAACACACCTACGGGCATTTGGCTGCAAGGCCTATGCAA
TGACCTCAGATGCCCAGCAGAAGGTCAATCGCAAGATGCGGCTTAAGCCCAAAGGTTGGATCGGCTTCCT
AGTGGGATATAGGTCCTCGAACATCTATAGGATCTGGATCCCCACGATCAACCGGATAGTCAACACTCGA
GACGTCATATTTAATGAAGACGAAGGCTGCAACGGAGACTGGGAAAGCTTCAAAGATGAACTACTCGAAG
CTGACCTAGAAGAAATTGCCAAGTTCGTACAAGGATCCTCCCTGCCGGAACAAGACGACAACGAACAAGC
CGAACAGGTTGAAGACTGTATTGAAGTGGCCCTTCCAACAACCACCCTAGCAGATGAAAGCAGCCCTATT
ACAGACGAAACAGAAGACTGCATCGTGGCAACTGCCCTAGAAAACAGCCTCAAACAGTCAGAAGACTCTG
ATATCCTACCAACACCTCCAGCCACACCACTGTCAGCTCTAGTAGCGCACAGTTCCAGGGCCTTATCAGA
CGAAGGAAACAAAACAGTCTCGTGGCAAGCAGCCTTCCTAGCCGGAACAAAGTCCCCTCTCCAGACCTCA
ATCGAACGGAAGCTCCGACAAGGGGTGAAAATGCATCGAAACTCCCTACCGCCGCCCCCGACGAAACATC
AAGACCTAAAGCATCACCCTTTTGGAACGCTCTTTCAAGAGGCTGAAGAAAGCCACCTTCAGAGTCACAA
GGAAATGAGGTCCTGGACTGAGATTCGAAAGAAAGACGCTCGAGCCGTTGGCCAACAAGTCCTTGGCTGT
ATGTGGGTATACGTTTACAAGTTCGATAAACACGGCCGATTTCAGAAATGCAAGGCACGGCTAGTGGTCA
GAGGAGACCAACAAGCTAAGGGAAGGTTGCAAGAGACATATGCAGCTACCCTAGCCGGAAGGTCTTTCCG
GACCCTGATAGCCATTGCGGCCAGATTTGACCTAGAGATGGTCCAATACGATGTGGTCAACGCATTCGTA
AACGCCCCAATTGACCAGGATATCTTCATGCACATGGCCCCGGGGTATAAGAAAACAGCAACTATCCTGA
AGCTCAACAAGGCCCTGTACGGACTACGAGCCTCTCCCTTGCTATGGCAGAAAGAACTCTCGAAGACCCT
CCTAGAGTTAGGCTACACACAGATTCCTCACGAACCTTGTTGTTTCAAGAAGGAAGGAGTCCTCTTCTTC
TTTTACGTTGACGATGTTATCATCGCTTACAGGAAGGCCCGGAAAGACAAGGCCGATGAATTGACTAGAC
AGCTTGGATCAAAATACAAGCTAACAGGAGGAGATCCCGTGCAATGGTTCCTAGGAATGGAAGTCATACG
GGACCGGCCTGCAAGGAAGATTTGGCTATCTCAAACAGCCTACATTGACAAAATCGCAAATCTAGCTAAC
AAGGGAACATCTACAGTACCAATGACTCAAACAGAGCTACGACCTCAAACAGGACTAGCAACCCCGGCAG
AACTTCAACGATATCAACGTAAAGTCGGCTCGATCCTCTATATCGCCGTTAACACCCGGCCTGACATAGC
TTTCGCCGCCTCCAGGCTGGCCCGATTTCTTGTCAACCCTGGCCAAGAACACCAAGACGCCGCCGACCGC
GTTATCCACTACCTCTCACACACAAGGCACCGAGCCCTACGATTCGGAGGACCCGGAGGTCTTACAGTTG
CTAGTGACGCTTCTTTTGCCGATAACACCCTTGATCGGAAAAGCTCCCAAGCGTACACTATCCGACTATT
CGACGGGTTGATCGGCTGGAGAGCTAGCAAGCAGAATACAGTCACCACATCCACGACAGAGGCAGAGCTC
CTAGCCTTGGCACAGGCTGCTAAGGAATCCCTCTATGTGAGTCGGCTGTTGAAAGAGCTTACAGTTCAGA
TGGATGATCCGACTATCCGTATCGACTGCGACAATACTCAAACTATCAACCTTGTGACCGCCGAAATCGC
TACTTTGAAGACTAAGTTGCGGCACGTGGATATTCACAACCACTGGCTGAGACAGGAGGTCCAAGAAGGG
AGAATTCAAGTCAAATACACCAAATCAACGGATATGATCGCAGACGGATTGACAAAGGCCCTGCCGGCAG
GCAAATGGAACCGCTTCCTCTATCAACTTGGCCTGGAAGATATTCAGGAAAGACAGCAGCAGAGCCGGAA
GCAAGAAGGAATAGAAGCAAGGCTCCAGAAGATAGAAGACTGCCTAGGAAATGCAGGCTCAACTGGGACC
TATTGAGCCTGAGGGGGTGTGTTGAATGTTGGAGGGTTCACCCTCAACTTCAGGATTAAGGTTCAGGATT
AAAGTTTGACGCCCTAAACTTAGATCGTAGGACTTTCATCTAGGACTTTCTAGGACTCAAGTCCTAGAAG
GAACCAGTTGAAGATATAAGGTCTCAATGGTCCTTCGATTGCGAAAGGATCAAGAAATATACACGATTCA
CCTTAATATCTGACA

>HopAY267761 (HopAY267761)
gggaagccatacctgcacgaccgatggtgcacctaagatcacgtgaccttcgcaccaccggtcgtgcgaa
taagatccgttatgtaagaggcataggtggccttatggaaagggggtaaatttgcaccccaattcaacga
tcaacagtttctgcagcatcaattcaacttgccgtgcctttcttctactataATGGACTCAATTGGCATT
CACCGTCAATTCCCTGATGATGCTCTTCCTCCTGAAGGCCACTACAGCTCACGGGAGGAACTACGTTCAG
CAATTAATGCTTGGGCAGCGCCACGAGGTTATGCCTTTGTGATCAAGAGATCTTCGAAGACTGCCAATGG
AAGAACTCACGTTATCTTCAACTGTGACCGTGGAGCAGGGCGTATTCCCTCCCTTTCAGACCGTCGGCAA
ACTACAACACGTCGTACAGGATGCCTCTTCTCTGTATTAGCAAAGGAAAGCCTGTGTAAGACCATATGGA
GTCTCAGGCATCGTCCCGGACCTCATTTCAGTCAGCACAATCATGAACCAAGCTTCAGTGAAGTGGCACA
TCCAACACTTCGTCAGCTATCACGCCAAGAGGAAATAACAGTCAATCAACTCACCAATGCCGGCATTGCG
CCAAAGGAGATTGGATCCTTCTTACGCATTACCTCAAATACACTTGCTACGCAGCAAGATATCTATAATT
GCATTGCGAAGGGCAGACGAGATCTCTCTAAGGGCCAGAGTAACATTCATGCCCTTGCAGATCAGCTCAA
TGAGGAGGGCTTCTGGAATCGAATATGCCTTGACGAGAGCAGTAGAGTTACAGCAGTATTATTTGCACAT
CCGAAGTCACTGGAATACCTTAAAACATATCCTGAAGTGCTTATATTGGACTCTACATATAAGACCAATA
GGTTCAAGATGCCTCTCCTTGATATAGTTGGAGTTGATGCTTGCCAACGGACCTTCTGTATTGCATTTGC
ATTCCTCAGTGGTGAGGAAGAGGGTGACTTTACCTGGGCTCTTCAAGCGTTACGATCTGTATATGAGGAT
CATAACATAGGCCTTCCATCTGTAATACTTACAGATCGGTGCCTCGCTTGTATGAATGCCGTTTCCTCCT
GTTTCCCAGGTTCAGCCCTATTCTTATGCCTATGGCATATCAATAAAGCAGTTCAGAGCTATTGCAGGCC
TGCATTTACTCGAGGTAAAGACAATCCTCAAGGTCTTGGAGGAGAGTCTGAAGAGTGGAAAGAGTTCTTT
AACTTTTGGCATGAGATTGTAGCTTCAACGACTGAGGACATCTATAACGAGAGGCTTGAGAAGTTCAAGA
AACGTTATATCCCTGACTATATCAATGAGGTGGGCTACATCCTGGAAACCTGGCTAGATCTCTATAAGAA
GAGCTTCGTCAAGGCTTGGGTCAACACTCACCTTCACTTCGAGCAATATGCTACATCACGGGTTGAGGGC
ATTCATTCGCTTATCAAATTACATTTAAACCACTCGCAAGTTGATCTCTTTGAGGCCTGGAGGGTCATCA
AGCTTGTTCTGATGAACCAGCTTAGTCAACTTGAGGCAAACCAAGCCAGGCAACATATTAGCAACCCTAT
TCGCGAATCTAGGGTATTATACAGCAATATCCGTGGTTGGATATCACATGAAGCCCTGCGGAAGGTTGAG
ACTCAACGGGAACGACTATTGAAAGAGGTTCCTGTGTGTACAGGGGTATTCACTAGGACTCTTGGTCTGC
CTTGTGCTCATAGCCTTCAGCCCTTACTGAAGCAGAATCAGCCCCTTCTACTGAATCATTTCCACTCACA
TTGGCATCTTCGACGCCCAGGAAGCCCCCGGTTCCTTATTGAGCCTCGTAAGCAGTTTGATCGTCTAACA
GCTAGTTCAACGCTACCACCAACAAGCACACAACGTGAGCCTTCTACGTTTGAGCGTATCGAGAAGGCAC
TACAACCAAAGGCACCGCCAAAGTGTTCAAGATGTCATCAGCAAGGCCACATGATGACCTCTAAAGCATG
CCCCCTACGTTACAAGCATCTATTGCAGGCTCCTACCCAAACCTCTACGATACAGGCACCTACTCAAGAC
TCTACAACAACGCATATAATAACACATACAACAACTCGCTCGATAACCCGCTCACTATCCCCATCATCCT
CATCAGGATCCTCTATAGTATCCGAGATTGTAGCCTATACAACAACACATACAACACATACAACAACTCG
TGTACTATCTCCTCCAGCAGCCAGACCAGGAACTGTTCCTGCAGCAAATGCGATAGTAGTGCCCGCATTG
CGAGCTGATGATCCCCGTGCCATCTTCCAACGATATAAAGAAGCACGAGAGGCCTGGTTTACTACATTGC
CTCGGGGAGCCTATAAGACTAACCAACAATACCGTAGGGCTATGGGGCTGCCTCTACGTTATAGTAAAGC
AGAGTATGACTGGTGCCTTGACTATAAGCAAATGGGGAGTCATTGCAAGGTGGGAAACGGCACTAGAGAC
TGGACTAAAGAGGAGATGATGAGTTATCTTGATTGGGATAGAGCTGAGAACGATCGGGTTGAACAGAGCG
TAGAGATAGAAATGGCAGAACAGCCTTTCTCACGGCGGCGAGGTATGCAAGATATCTGGGATGCAGCCGA
GAGAGATATTATGTTGCAAGAGAGTATATTTCAAGGGAGATAGcctagaggtataaccccacggtattaa
catttgtaatactaagggcatatgtaattataatatattattagaaagagaaaggaaaggcaaattttca
agtataagtgcagtgatctaatggcttaatttaatagagatataattgagcttatatatagggctaaatg
taaatatatctaacacactctaccctcctaattatagcaattaataaagaagacttacaaatccttcacg
atgacttccgctttattaataatatggtcctcaacaagggagttaagcaaggcggggatagcttccgcag
cggctatggtgttataatgaggcattatacgttctttatagccctaagatagagcaatgtattgcagata
gataatataatacatattaaacagctaagcttacaataaaccattatattacttcaattctataaataac
agctattttcgtagataaaagagagatacacttacccacatatgtacactcacctatgcctcttacataa
cggatcttattcgcacgaccggtggtgcgaaggtcacgtgatcttaggtgcaccatcggtcgtgcaggta
tggcttccc

>Hornet (Hornet)
cagggttcaaatccataccacgaaatccacatatggatccataatgtggatccatatccattccattcca
ttccacgtaggcttcagcatttccatatccacgccacggaaccccttccacatgttccacatgtggaaat
tgtggaaaggaatggaaatttaggtggggtttgaaaatacctggatttccttgtgaaatagcgcataccc
taagtactctccatcgccaataacaacgcaatagcaacaattttccactccgttttacccgtacacaaag
ttcaaacaagtctattctaggagggtttactattactcacgcccttactactccaaactgaaATGGCCAC
CCTTCATCCTACCAAGTCAACCACACCCGTTCCAGAACGTACAGAAGAAGACAATCAACGACTCTTTCAG
CTCTACAAAGGCTGGACCTTGACGGAGAGAGACGGCCAAGTGCGTCAATAGGTATATCAGTTCGGCTACG
ATATCCAGCATGCCCAAAAGGGGGAACGCCGATGGGTGTGTTGCCTTTGCATCAAGCAAAAGCGGCCGAG
GCCAAAGAGTTATGCCATCAAAGGGTTACAGAACGCTGAGGGTCACCTGTACACGGACCACAATGGCATC
ATGGATCCGACAGGCAAGAGGCAAAAGCCTGTAAAGGCATCCGAGAAAGCACATCAGTCCATTGCAACAA
TCCTACAGTTGAACCCGAAGGAGCCGAAGGAACAAGATTTGATCAATACCTTGATCAAACGTTTCGACAA
AACTGTATTCCAGCAGAAACTTGTCAACTGGATTGTCAATTCTAACCAATCCTTCTCGATCGTCAACGAT
CAAGATCTTCGAGACATCTTCAACTACCTCAATCCATCTGTTGAGATCACAAAAGCTAACATTACTGACG
TGACCGTGCGTGCCATCGCAGAACGAGAATTTACCAACAACATGGAAAGAGTGAAGGATGCTTTGCGAAA
GAGTCCGGGACAGATCCATATCCAGTACGATGGCTGGAAGTCTGGTAACCGACACGCCTTATACGGCATC
ACATGTGTGTTTCGGGATTCAAACAATCGGCCGCAGAAGTGTGTTCTCGGACTGCCTGAGCTTACAGAGC
GGCACACAGGCGAGAATATCGCCGGGCAGATTATCGAGATCATTCGGGAGTACGAGATCAGCGATAAACT
CGGATATTTCACACTGGATAATGCCGGTAACAATAAAACCTCGATGGGGGAGCTTGGATTAGAATTTGGT
TTCGACTGGGAGAAGCGATGGGTTCGCTGCGTTGGCCACGTTGTCAACATAGTAGTGAAACAGATGCTGT
ATGGCAAGAACCCGGATGCTTTCGAGAAAGAGGTCTTCGAAGGACTTCACACGGCAGCGAAGGAGCATGA
AGTCTGGAGGAGGCGAGGCTCTGTTGGAAAATGGCATAACTTTGCTGTTgtaggtggctgagtccccggc
tttatttgttagactcacgaagacctagGAGGTGAGCAGATCGGACACGTGGACCGATATGCTCAAGAAG
GTACAGGCTGTTGAGAGCCAACTCTCTGATGACGCTCAGCTCAAGAAACACCGTCCAGTTGGAGTTGTGG
TCGACAATGCTACCCGGTGGCTTTCTCAATTCTCGATGATTGAGCGCGCTCTCGTCTTGAGGCCATTTTA
TAATTCTTTTGTCCAGAGAGCGTCAAACGAGTGGGAGAAGGTCAACTTGACGAGAGCTGGCCACATCAAA
AAGGGCTCCAAGCTGCCCTTCTTCCTGAAGGAAGAGAACCGCATGACAGCTGATGATTGGCATGTGCTCG
GGACTCTTTACGACATTTTGCTTGACTTCCAGCTGGTTGTGAGAGGTCTTGAGGGTGATGGACAGGGAAA
ACACCAGAGAAATGTCGAGGAAAACGAGATCGACCCTCCACTGTCCGgtaagccttagacttctcaaaag
cggctcgattcttattctaacagctgacttgtacagGAACAAGCTGGGATCTTATTCACGCATACGAATT
TCTTCTCGAAACCCTCGAATCCGCGAAAAGAGCAGTCGCCAATTTTCCGGACGGCCATCACCTCGCTGTC
AACATCAACCTGGGCTGGCTCAAATTGAACGAATACTACGAGCATCTGAACGATAGCCCCCTGATCTATG
GCGCCGCAGTTCTTCATCCTGCCTACCGGTGGGCACTGTTTGACGATTTGTGGGGAGACGACGACGAAAG
ACAGTTATGGATTACCAAAGCGAAGGAGATGGTCCAGGATCTCTGGGAGAGAGAGTATAGGGACCTGGAG
GTTGATGACCCAGAGATTGAGTTGCCTGCGAATAAGCGGCTGAAGACCTCAAGGAACAAGTTCACAGCGT
GGCGCACAAAGAAGCGAGGACTGACGGCTGGAGGGATTTCTGTTACCGAGTCGCCAATTCAATCCCCAGC
TCAATCCCCTAGGTCCTCAGTTGGCGGTCTGGATCTTGATGAATACGAGCAGTGGCAGCGTAATATCGAG
GATGCTAATGCTTCTGTCACAGATCCCTACGAATACTGGCACATAAGGCGGCTCAAATACCCCCGGTTGT
CTAGGATGGCCTTGGATCTGCTTACTGTGCCACCAATGTCAGCCGAGTGTGAGAGGCTATTCTCGACCAC
TGGCCGCATGGTTACCAAGAGCCGCAATAGGCTAGATGCCAGTACAATTGGGCTTTGTCAGACACTACGG
AGTTGGTTGCGTGCCGGTTTGATCGGGTCGCTAGATAGGATTCTAATGGACGAGTGAcaaaaacatcgac
gtcaccaaggcatggatgcgatccactaattaccattgttagacaaagtaggtttccattccacaaattc
cacaatatggattcatttccataatggatccatttccacccattccacatcgaagttattagtcagcatc
catatccacgccatattcacaaatgtgtcgtggagtgtcgtggatttgaaccctg

>Hornet-small (Hornet-small)
CAGGGTTCAAATCCATACCACGAAATCCACATATGGATCCATAATGTGGATCCATATCCATTCCATTCCA
TTCCACGTGGGCTTCAGCATTTCCATATCCACGCCACGAAGCCCCTTCCACATGTTCCACATGTGGAAAT
CGTGGAATATTTTAGGTGGGGTTCGAAAATACCTTGATTTCCTTGTGAAATCCCGCATATCCTAAGTACT
TTCTATCACCCACAACAACACAACATCGATTTGCCACCCCATTTTCCTCCGTACACAATGAGTCCATTCT
GGGGGCTTCACTGTTACTCGCGTTACTACCCCAAATCGAAATGGCCACTCCCCATCCTACCAAGTCAACC
ACATCCGTTCCAGAACGAACAGAAGAGGACAATCAACGGCTCTTTCAGCTCTACAAAAGCTGGATCTTGA
CGGAGAGAGACGGCAAGGCGCGTCTATAGGTATATCGGTTCGGCTACGAATATCCAGCATAACAAGAAAC
AGGAACGTCGGTGGGTGTGTTGCCTTTGCGTCAAGCAACGGCGGATTTTAATGGACCAATGACAAAAACA
TTGACGTCACCGAGGGCGGGCGGGACCCATTAATTACCATTGTTGGACGAAGTAGGTTTCCATTCCACGA
ATTCCACAATATGGATCCATTTCCATAATGGATCCATTTCCACCCATTCCACATCGAAATTATTAGTCAG
CATCCATATCCACGCCATATTCACAAATGTGTCGTGGAGTGTCGTGGATTTGAACCCTG

>MarsuAF076630 (MarsuAF076630)
tgtagagttgctagcaaggcgctctcgcgactcgggtccatcggtcagcattccactctaagaacgccgt
ctttgccaaccaaatatcctcctctgaaaagctttgacttggccaacctcgcttgcttgaatcaccagtt
accttcttggcatccatcgtctccgacttccacgctcgcttgttcggcaccagctgcgccaacggacgtc
gaggcgggttgagtagcaaagctcgttcaaagtcgatcaccataactccgttggtctcaggattgaataa
catgttggcaagtcgcacatctttgtggatcacgccctctcgatgcatggctctcaaggaccgaatggcc
tcgtcctcgagcggcctgtttatgtcgccagttttctgtgcgttgtcgatgctgcagcctccccaagaca
aaaatgtcatgtgcaccacgtagacccgatggtgatagtagtaaatcttattcatcgatccaaggtcaat
ggcacccaggaagacaggcacgcagacgccttggatcggcttcagacgctcgtagacagcagcctcgtgc
tcgagatctttgacgaaagcccgcaccgtgcccttgctgacaaagggtgtagccatgcgcaagtagggtc
acttggaaaagcacaccccgcgcaccaccctcccccaatggcctgatcccgaggtcgagagactgtttca
gctgcatcagagtaggcgaacgactcctcgtgattgacaggatgacgtgcgcgggcggaacgacagctct
tgcagtgaagcgccacgttcgggcactttgggtcgagaaaaccacccttgactatcccgaggaggcattt
ctgcgtacagtactgccgaccctgctcgccgcctcctccacgcggccgtaacgccagccgctcgtccgcc
tagttccttgtcttgtatttcgtccggttggcggtaggcgtgtccggtggcctgggcgccgactcatcat
cagatggttcccgcctgtcgtccttcctcaacgacctctcccaatcggcctcttaccagttcggcgtgtc
tttttacggggcaaggccggcgaccgatcaacatccttgtaggtggtgggttcataagcaggcgagtagt
ctgatgacgccgatcgttcattttccgggatagaacgcaatgtcgactcgaagtcctcagtccacgtctt
caacttctccatagcttttagacgctcctcctgactattctccctccgttctccaggcgaaccgagagcc
atgagggtgaacgctagatattgaccgacagccgtgcatattggtaggttgtttggatgagctgccacct
ccggaccaggctctgctagatgatagtacagagtctcggttcgtcccagtcaactttgagaaacacgacg
cctcgccagtagtaagaagaccatattcaaggccactttcgatcatgtaatgatatgtctgcgtgatggc
agatgccgtcagcttctctgcgtggtactggaaacggcggcgtcagggtctgcagaagtcggaatcgtct
tcggttcacaacttccttgtggatgtccatggcgcggagaccgaggcgaagatgcggagcggtcaacttg
tgaggcggcttatactcggaaatgtaaaccatggtgcgccgggaagacagggtattgtcggatcgataga
cgcagatttgatccggtcgcagctggttgagatctcttcggtggtccggcgtccgcggtggtgtcgatgg
ggtctgcctcttaacgacttcttcggcgacatcgctgagggcatggggatggttctcaaagacgacacca
tctccgatctgaaaggccctgctgacctcttccacctgcttgagctgttgtacgatggctctaaccggat
cctccacgctattatgcaggaagtattcgagcgtcttctcgtctgctatcggccgttgagagatcctgtt
ccccaagccggccaggaatttcggttctcgaaaacgcggctttcggtaggaaatgcatcgtaaagtgtac
cgaaggtgagcttctgctgatcaaggaagtcgggccatggcctcaggttcttgggacaccacttgtcacg
cggattggtgatggagcccttcgaggtcagttttggatctgtttcgatggcgaagcgagagaaaacggag
gcatggcaggctgtaatgtactcgtcaagtgtcgtaagtcgcgtttgttcctctgacgcttcggcgcgtt
gctgttctctctcggcgcgttgtcgctccttctgtcgttctctctccgcttcctcggcgcgttgctgttc
tctctcggcgcgttgtcgctcctcatgtcgttctctctccgcttcctcggcgcgctgtaccgcctcttga
aggagcttttccagctcccccacgtcgctctggtgggccataaggtgtcgctgtcggtgt

>MIMP2 (MIMP2)
CAGTGGGATGCAATAAGTTTGAATCCAGGCTGAAGTACCCGCTGTTGTAATCAAGCTCCATATACATTCC
TTTAGCTTGATAAAGTAAGTGCTAAGCTGTATCAGGCAAAAGGCTATCCCGATTGGGGTATTGCTATGTA
GGAAACTGGTTTTACCCCGGTTAGTCAGTGAATGTGTACTTGAGTTTGGATTCAAACTTATTGCCCCCCA
CTG

>MIMP3 (MIMP3)
CAGTGGGGTGCAATAAGTTTGAGTGTAACATAAAGTTTTTGACTTATTGCTCTCGTCCAGCCAGAAGCCC
GACTAGCTATAGCGGGTAGATATTTAGCCCAGGTAGGCAGTTAGCTAACTTGATTAGACATAACGCGGAG
CAAAGGGATAGCTCCCGATCGGTTTAGCAAGGAGGCGGGCACTTGCGCCTGGATTCAAACTTATTGCACC
CCACTG

>NhORF4-like (NhORF4-like#DNA/hAT)
caactcaaccaactcaatggaggactttattagtaagctgccaactcaatattaccttgaaattgatgga
tctcgttgatttcgttgatataaagtgggtctactagccaccgttagtgactgtaactgcggattggtat
aaatcctaacagcgacccgtaactaaggctatgtgtggcttgtacgtatggcagatcacctaatttccct
ggccgccacctccttttagcctctgttctgccctcaattctgcttccaacttccacatcgatttcaacag
ctacaccgattgcattgtgtaactagttcaggATGAGTATTTTGTCAGATTCTGACGCCATCACTGCTGT
TGACGATGATGGAAATTTTAGGTCGTCTCCAGCGCCTTCTACAGCTTTCACGCCATTCTCGCCAGCGCGA
CGTTCTAAGTCCACCTCGCCAGATTCCACTACCAAAGAGCGACAATATGAAGAATCTCTTTGGCGCCATT
TCCCTGGGTTCACGTGGTCTCAAAGGGTTAGAGATACTAATTCCTGGGCCTGGGAGTATGGGTACGATAT
CCAGAAAGGCAACGACAGGAAGTGGGTTTGCAAAATTTGCATCCGCAAGAACACTCTTAAGCCAAAGACC
TTCACATCAACGGGCATCCAAAATACCCTAAACCACCTCTATGACGATCACAGGATTTGTGCGCCTGAAG
GGAAGACGAAATCAGCCTCGCAGCTAAGAGCAGAGGGCCGgaagtgtgagggaacgatcatgtgactttc
atattttatgaatagtctcactttatgaatttgtgtaaatagcttaagtcagagctttccttaggaatct
ctttctctccttgtaaacaatcattttacccaagtcgcacccgacctcgttcgtgcccttgtaccgtcac
agGAAGGCCAAGGGACAGTCATCCATCGCCGAGTTGATGAAGCTTGATACCAATAAGCCTAGAGAACAAG
CAATTGCGAATGGCTTCATCAAGAACTTCGACAAGAAGCATTTCCAACGACTTCTAATGGAATGGATCGT
GGAGGCCAACCTCTCGTTCGAAACGGCAGAACACGACAAGCTCAGGAAGATTTTCGCATATCTGAACCCT
TGCGTGAAGCTCTGTGATGCCAATCTCTCCGCAACCTCTATTCGCAGGAAAATCGTGGTATCATACGAGC
AGCACAATACGAAGGTTATGGAGGTCCTCCAGAGCTATCCCGGCCTAATTCACGTCTCTTTTGATGGCTG
GAGGTCCGGAAATCGGCACGCGTTATATGGGATTATGTGCTTCTTCCAAGACGAGAAGAACAATCCCTGT
AAAATCGTCCTTGGAGTACCCGAGGTCTCTACTCGCCATTCTGGCACCAATATTGCAGCAGAAGTCCTCG
AGATTATCGATTCATATGGTATAAAGAATAAGATCGGGTATTTCACGCTTGACAACGCCGAAAACAACGA
TTCAGCAATGGCTGTAATCGGAGGAGAGTTGGGCTTCGATGGACGCAAGCGCAGAGGTCGATGCTTTGGC
CACATACTCAACCTCTCTGCCAAAGCATTGCTTTTTGGCTCCAATCCAGAGGCATTTGAGAATCAGCTTT
CCGGCGCAGCAGCGTTATCTGAAACTGAACACGATCTTTGGAGGAGGAGAGGGCCAGTCGGGAAGCTCCA
CAACCTCGTTGTTGACATCGACAGATCTGATGTGCTGAGTTACCTTCTTCGAGGTGTTCAGCAGGCTGAT
ATGGACCAATCTATCGATCCGAGAGTTCGAGCGCGGAAGCCTCTGAACATCGTCGTCGATAACGATACCA
GATGGCTGTCCCAGCTCTACATGATCCGCCGCGCGATCAAACTCCGTCCTTACCTCGATGTGATGATTCT
TAAACACAAACAGGCTTGGGAGCAGGACAATAGGTCGAAAAGGACGGGCCTGATGAGGAGGTCGGCTGTT
CAACCGCGAATTTGCCTATCCGAAAATCAGCTTTCAAACAAGGATTGGGACGTCCTCGAACACCTCGCCA
CGATTCTTGGATTCTACGAGGTCACCGTCAAAACCCTTGAGGGAGACGGTATTCAACGCAAACGGAAGAG
AGGGTGGGTCGGCTCGTACGGAAATATCTGGGATGTCATCCAAGGCTTCGAATTCCTAATGGCAAAACTG
GAGGAGTACAAAGCGTTCGCGGCGGATTATCCTGATCCCGAACACTTCAGGATCAACATCAACCTAGGGT
GGCAGAAGCTCAACAAATACTACACAATTCTCGACGAGACACCAATATATTACGTGGCGTTGGCTCTCCA
CCCTGCGTATCGATGGGGTTGGTTCGAAGAACACTGGGGAAAACATCCGGATTGGATCGCAACTGCGAAA
GAGATGGTTCAGGAGGTATGGGAGACCGAATATCGCAACCTCGAGGTGGTATTGAGCCCAGGAAATGAGC
CCGTTGCTAAACGGCGAAGGAAGTACCAAAATGCCTTCGAGGAATACTGCGAACAGTCACGATACGAGCC
ATCAAGCCGGTTATCGACGCCTACGACCACGCCAGCGAGGATGAGGTCTTCTGCGACTCCTGAGTCCCCG
AGGGACGAGTACGAGGCGTGGCAACAAAGCTGGGTTCCAACAGACACCGATATTCGGGACCCCATCGCAT
ATTGGCAGGATAACCGAGCTCAATATCCCCGCCTCTCTCGAATGGCTCTTGATTTCCTCACGATCCAGCC
GATGTCAGCCGAGTGCGAGAGGCTCTTTTCTGCCGCAGGTCGATTGGTGACTCCCCTGCGCAGCCGCCTT
GAAGTCGACATAATCGGGATGTGTCTAGTGCTGCGTTCGTGGATACAAGCCAAGATAATCGACGACCTGG
ATCCTCTGTTCGTTCCCACGCAAATCAAGGTCGAGAGCAGCGCCAGAAGCGAGGCGGGCGCAAGAGAGTC
AATGGCGTCATTTCTCGGCCGAGCGAGAGAGCTGGCAGAAGAGGAGAAAGGGTGGGAATAGttggtgggg
catgttgcgaatatctcgtcaattaggccaactgggacgggacaagagcacgaacgaggtcgagtgcgac
ttgggtaaaatgactgtttacgaggagagaaagagattcctaatgagaactctgacttaagctatttaca
caatattcataaagtgagaatattcataaagtatgaaagtcacatgatcgctcccttacaccaactcaac
gtcaatccattcaacgaaggcgttcagttgatcaactcaacgagaggtcggcgattactaagccaattca
ctcaatataggtcgtccgttgagttggttgagttg

>Sam (Sam)
CAGACCTGCGTATTTGGAtatgatatatcgatatcaactgtgctatctggatatatcgatattgatatat
atcgatatcgatataactctctgcctcttaaattgatatcgagattgatatccacctaaataccgctctc
tgattagctgaaaagatcttatcaatcgattagatgatgaaaaggcttctgtcgcatatcaccactaggt
tcgtgcgactggatatgaaacacggggcgtaccttggggtcgcgtatccggtttcacatctggcctgtcg
cataatcctaacatgggctcaaatagctgttcccgaacacatggctgttcgatttcttttgttctttaga
taactctcatcaattgacgggtgccatcaatgatccctgtggagccaattgtctgacaacttctctcaat
ttcaacatcagcaccaccatctcagtactcgttcaaacggccctaggtattctagcataattagcttatc
caggtgatttatcgaccATGGCATCATCTCAGACCACCGCCGCCTCTACGCCCTCGATTTCGGACCAGCC
CATTACTGGGACGTCTCTGGACTTTTCTCTCTTCTTCAAAGCAACGTATCCTGATGAGGACACCCAGAAC
ACCACCGGCGGGTCACGTAAGCGCAAATCCAGGGGTATGGTGATGTATCGATGCCTCCATTGCCCTGCCG
ATAAGCCCTGGGCGAATCGGAAGCGGGACAACGCATGGCATCACGCCCGGCGGTGCCATGCCGATATTAT
CTCTTCCCTCGATCGCACGCTCATTGGGGGCAGTTCTGATGTCCTAGATGATGAAAGGGAAGCCACACGC
CCTCGGATTGATGCTTTCTTTCCCTCTCGTTACTCGGATGTCTCTCTCCGCCGTATGTTCAACCGCGATC
GGTATTTAGATGCAATAATCAGCCTAATCACACGCCGCCGGCTTGCCTTCTCAGCAATTAACTGGGATGA
GATGCAAGAGATTATGCTAGCAGCTAATCCTGCTATAGAGGACCTTTTAGTGACCAACCGAAGTGCTCTA
ATGCGACTAATTGATGCCACATATGAGTTATATTCTTCTCAGCTCATGGCAACTCTTGAAGCTTCCATCT
CAAAGATCCATATCCTCTCTGATCTCTGGACATCGCCCCATCGCCATGGGATACTCGCCATCTCTGCGCG
ATGGGTTGATCAGGATTATCGGCCACAAAGGGCACTGCTAGCGATGCCGGAATGTCGCTATAGCCATAGT
GGTGAAACCCAGGCATCTTTAATTATCGATACACTGGCAAAGTACGGCATTGCTTCTAAAGTGGGCTACC
ATGTAGGGGATAATGCCACTTCAAATGATACCTGCTTGTCTTATCTCTCACGGCGGTTACGAGACGACTA
TGGGgtacgatagcccttcccttatctctggattaggattaatcggttgctagttgacgtttgatccctc
taagCGCCGTATCCGCTGCGTCGCCCACATTATTAACCTATCCCTCCAAGCATTTCTTCTCGCGTCTTCG
AAAGAGGCACTAATCGCCGCTCTTGATGCCATCGATGATACCTCAAACGATCAGTTGTTTGCACAGTTCT
ACGACACCTTGCACGACGCCGGACAGACAACAAGAACAGATGAAGCCCATCAGAGAAGAAGAGCTTCGCG
AAGAGGCAATCGCATACTTGAGAACTTCACTGGATGGCAGCATATCGTGCCCCTACGGAAAGTACACAAC
ATCGCGGTCTGGATACGTAAATCTACGCTTCATACGGCTATATGGGACGATGAAATAAAGCTCCGACTAG
GTATAGATAATGCCACACGCTGGAATTCATGGTATCGATTGTTGGATAATTTTCTGCGTTATCAATCCCG
TGTAAAACAGTTCCTAATTGACCATGATAGAGAGCTTCAAGACGATATCCTACTAGCTTCAGAGTGGGAG
TTTATTGAACGGACGCATCGTTTCCTACAGCCGTTTGCCTCAGCTACGTTGTTGGCCGAAGGGGCGCGAT
CTACACTCTCCCAATCACTCTCGATAATGGATGTTTTATTGCGACAGTACGAGAAGTATAAGgtcggtgg
cgatgttttttcttttatctaattgatcggctaactaattgtcttatttagGAGCTTTATAGTTCAAAGG
AAAACCATGATCCCCACATGGTACACTGCATCGATATGGGCTGGTTTGTACTTAATAAGTACTACACCTT
ATCAGACCAGACACCTGTATATGCCGCCGCACTCCTTCTCGATCCCTCGAAACGAAAAAAATACATTGAG
CGGAATTGGGAAGAATCCTGGCACGCGCCTGCTATTGCTGCTGCCCAGCAAATTTGGCTAGATGAATATA
ATGCCGCGCCAATCCCAGAATCCTTGCGGGTGCCTCTAGATGTGTCCTCTTCCTCTGGGAGGCAGCACAA
CGAGCTGGATGAGTTGTTGAGCGATATTGCTGTTACTGGTCCTATCTTAGACGACGCCGATGACTTCGAA
ACCTTTATTGATGCACCACCGACCCGAATAACTGGCTCTCCTCTCCAGTGGTGGCTACATCGAGATCAAA
GGAAAGCATATCCGCGGTTATCCCGCATGGCAATTGATATCCTCTCAATCCCTCCTGAATCATCTGATGT
TGAGTCTCACTTCTCATCGGCGCGGCGTACGCTATCATGGGATAGAGAGAGCATGACCTGCGAGAACCTG
GCGAAGGTTGAGTGTGTGGGCAACTGGATGCGCGAGGGTATCATTGTACCCAAGTCTCACGGTGGCAGGG
GCGTTATTTCCAGCGTTGCTGTTGAATTTAGCGTTGAAACAGAGGCAGAGGACTTTCTAGATTAGggtac
tttcttgttctttcttctagcctacaagaattatatgtggtttatctggatatcaaccttgctaaagcgg
ctatgtggctgtatggatatctacctggatatatcgatatccagataatttctcccacttatctggatat
cgatataagggccagaatttcGGTGGATATCGATATACGCAGGTCTG

>SkippyL34658 (SkippyL34658)
TGTTACGACCCTAGCGGTTACATCACGTGTACCTCATTATTTTTCTCCAATCACAGGAACGGACCCACCA
CCTCACATTGGACCGACCTTCCAATACTTTCGGTCCAAAGATAAGATAAGGACCGACGACTCTCGTTCAA
CGGTCCTACAGACCGATGCATAAACAATATCGGTCCTGAGGGGACCGACGCCAGCACACTATCGGTCCTC
ACGAAGACCTCTAGTATATATACACTCCTTTAGCAGTAGATAGAACTTAGCTCACCAGCTATCAATAAAA
CTTCTTTACATTGATCAAGCCTAACACGCATTGAATCTACCATTAAGAGACGTGACACTTCGACAAGCTC
AGCATCACGCCCTACGCCATCTGCCAACAATAAACCTAGCACGGCTTAGTTTATCCACAGTTGGGAACCA
ACCGTCACAcgttgatagctcttgttcagaccgtaccgcgtaacgctgagcaatacaaacgcaATGTCTG
CGAACGTCAACCCCGTCCAACAGCAGAACGCAGCTGCCAACCTTCAGGGTCACCAGCCTGCAGCACCTGC
TAACCCTGCACCGGTCAATCGCCCGCCAACCGATCAGAACATGGACGACGCAGACGACTCTTCCCAGAGT
TCCGACGACTCGGAGGTCGAACGACTTCGCGAGCAGCTCGGGAACGTCACCAATGAGATGAACGAAATGC
GACAGATGCTGGAAGAATTCACCGCTCTGCAGCACCAGCAGAATCAGAGCAACAACAACACCCAGCAGGA
GATGTACAACCTGGCCTCGGCAGCCAACAATGGGAGAGACCCAGGAGAAGTCCTCAAGCCTAGCCCGCCT
GAGTACTTCGACGGAACCCCGAGCAAGCTACCCACGTTCCTTACTCAAAGCCGAGCCTTCATCACGTACT
ATCCGAATCAGTTTCGCAACGATTCCGCCAAAGTAATGTACATGGCAGGAAGACTCATCAAAACTGCAGC
CCAATGGTTTCAACCCATCATGAATGACTACATGACAAACCCACCTTACAAACTACAACCACGAACCGCT
TTACTCTTCGGAGAAAACGGACGTCACGAGATGGAAGAAGCACTCAAAATGGCGTTCGGAACCATTGACG
AAAAAGGCCAAGCAGAAAGGAAAATCAAAACACTTAAGCAAACCGGATCAGCATCTACCCTAGGAGTTGA
GTTTTTGCAACTCGCAAGCAAGCTACCCTGGGACCAAGACGTATTGATGTCATTTTTCTTCGACGCACTC
AAAGAACAAGTCCAACAAGAATTATGGGAGAAAGATCGACCCAGGACATTGGTCGAATACATCAATATGG
CAGTCAAAATCGATGACCGACAATTCGCATGGAGAACTCGTAACTCACGAGGAAACAAGGGACGACAAGA
CAATAAACCTAGATACCATGCCAACCAAGGGAGAACTCGACAAACTGACACGTCCTACGGCACCGAAGCA
GGACCAATGGCTATAGGAATGACTAAACGAGACAAGTCCAAAGTCACTTGCTACAACTGTGGCAAGAAAG
GACACTACGAACGAGAATGTAAGAACCCCGTCAAAACTAACCAAAAATACAGACCTGTTCCAGAAGGTAA
GAAAATCAACATGGTCAAGAAAAACGAAGAACCTCAGATGGCAATCAAAACCATCAACATGACTCGAAAA
GACGGATACGATATGACACAAGCAAAGTACATCAACAACTTCGATCCAACCCTCGATGTACACGACCCGT
TCCTTAGCAAAGAAGAAACCCTCGAAAAATACTATTCCAAACTGGAACCAGAACAACGACCTGTTCTAGG
ACATACGGCCCCAACCACAGAAGTTCTCTATTCACGAAGCAAGGAAGAAAAAAGAGAGAAAAGAAACAAC
CGCGAACAGAAGAAACGGCAACAGGCCAAAAAAGACAAAACAATTGAGTTAGAATGGGTACCAGTACCCG
AGCACAACCAACAACCCACCAAAGGAAAATCCATTTTTATGGTCAGAAAGGGAAAGGAAATTGCCCCTAA
AACGGACAATGAACCTAGTACCAAGGAGGTCAACCAGGAAATCGACAACATTCCTGTCAAAGTCACCTCA
CGACGACCAAACCGACATACCAATGATCCCAATTACTTGGAATCCTGCAGAGTTCAAAGGGAGTCCGACG
CCAGGAAACTCAGGAATAAGAACGAGAAAACAATCTGGAACACCCCTATCGTACCACAATACGATGAATT
CAACCAACGTTTCTGGACCAACAAACACCAGAAATATACGGAACTCGCCAGGGAACGAGCCATCACGGAA
CAAGATGACGACATCTACATCCGAGCGTACACAAAAGAAATGTTGGAAGACCCTACAACTCCAGAAGAAC
GTATGCAAGCGGAAAAGGACCTAAGGAGGTACCCTAATCACCCGAACCACAAGCAGATATCATGGGTATC
ATGCACACGACACTACTGCTCGAGACACCAGCAAGATAAGATAGCAAACGATTGCTTCCCAGTACAAGTT
CCGGAACATCAAGAACAGAAACCCTACCTGATAATCGACACAGTTGGGTACCGAGTTACAAAGAAATACA
GGGGATCTCAAGTAGCAAAACTAGAAGCTCACACAGAAACACGAGAACGAGCTCTAGCACATATTCAAAA
TTCTAGACACGTCTCTCAGTGGAGACAACGGGTACAGCAGGAAGTCGAGATCGCCGAAGACGAAACACTC
GACCAAGAACTCAGTCAAATCAATCAGGACATCACCCGATGGGAAGGAGAACTATCCCAAGATGAACAAG
ATATCCTTCGACAGCTAGACAAGCAACAGTTGCAAGAACGATTGATACAAACTGAAGAAGAAAAAGGAAG
ACCCCTCACTGAAGGAGAAAAAGCAGACATCATCCTAGACCACGAGGTAGGAAAGATGGAAGCTGCTTAT
CAACAAAAATTAGCCACCCAGAACGAATGTCCCGACGACATCAACTGCACCAAGAGCGAATGCAGCATGG
ATCACCCATGGGGAAAAGGCACGCGCCATCTGTAACGGAGCGACAGATAGGCGAGAAATCAGAGGCTAAA
CTACCTAAGAAAGCTCTGAGAATGGCAACGAAAGGACGCCAACGAACCTGCCTAGAACTAAAAGTCAGAA
TCAAGGGCAAGTGGCTAAGTGCACTTGTAGATAGCGGAGCCGACATGAACTTCATTTCCCCTACAACGGT
TAATGAACTAAGGCTACCATGGAAGGACAAGAACGACCCATATACAGTACATGACGGACAAGGAGAAACC
TATCTTTACGAAAACGGAAATATCACCAGAGAGATTGATCACCTCAAGGTATTCGTTAACGGAAAAAACC
AAGGTATCGACTTCGACATCATCCCAGTATGGAGATACGATCTAGTACTCGGATACCCATGGCTATTACG
CTACAACCCACAATTCAACTGGAGAACTGGCCAGGTGGACTGCGAAGACCACCCTTCAGATGATGAAAGC
GATTCAGGCTACGACACGAGATCTCGAACTTCGACTGAAGAGAGCAGCGAAGACAGGAGCGGCAAAGTAC
CGCCCATTCCAAAAGGAACACGACACAAGTACCACAAAGGCAAGGTTAAATGCATCAGACGAACGATAGC
ATCTCTCAAAGGACAGTTCAAACAACTGGACCAAGACATCAAGCAAATGAAACAGATTGCCGCGAAGGAA
TCTGACGAACGACTCAAGAACATACCACCGGAGTATCGTATCTATGAGAAATTGTTTCAAGAGGAACTAG
ACACAAAGTTACCCCAACACACGGACTACGATATTGAAATCGTACTAAAGGATGGAAAGAACCCGAAATT
CTTCCCCATCTATAATCTATCTCAAGATGAGCTAGGAACGCTCAGAGAATGGATAAACGACATGATACGG
AAAGGATACATTAGACCATCAAAATCCTCAGCAGGATTCCCGGTCATGTTCGTACCAAAACCCAATTCGA
ACAAACTACGACTTGTAGTGGATTACCGACAACTTAACGAAATCACGGAAAAGGACAGAACATCGTTACC
ACTCATCACCGAACTCAAGGACCGTCTATTCGGCAAAAAATGGTTTACCGCCCTCGATCTCAAATCTGCT
TACAATCTCATTCGAATCAAAGAAGCCGACGAATGGAAAACAGCCTTTCGAACGAAATACGGACTATTCG
AATACTTGGTTATGCCTTTTGGATTAACCAACGCACCCGCAGTATTCCAACGCATGATCACGAACGTACT
TCGAGAATACCTTGACATCTTTGTAGTCTGCTACCTAGACGATATCCTCATCTTCTCTGACACAGAAGAA
GAGCACACAGAACACGTCCACAAGGTTTTGAAAGCACTGCAAGACGCCAACATGCTCGTCGAACCCACCA
AAAGTCACTTTCATCAGTCTCAAGTAACGTACTTAGGACATGAAATCTCGCACAACGAAATCAGGATGGA
CAGACGAAAGATAGCAGCAGTCGCTGAATGGAAAGTCCCAACATCGGTAAAAGAAACCCAATCCTTCTTA
GGATTCGCCAACTACTACCGACGATTCATCAAAGACTTCAGTAAAACCGCTATCCCACTCACGGAAATCA
CCAAAAAGGATAAACAATTCCAATGGAACGACAAGGCACAAGAAGCTTTCGAGAAGCTTAAATCAGCCAT
CACAAGCGAACCCGTCCTTGTTATGTTTGACCCCGACCGGCAAGTTGAACTCGAGACCGATGCTTCCGAC
TTCGCCTTGGGAGGACAAATAGGACAACGAGACGACAACGGTGTACTACACCCTATTGCTTTCTACTCTC
ATAAGATGCACGGAGCAGAACTCAACTACCCCATCTATGACAAAGAATTCCTAGCTATCGTCAACTGCTT
TAAGGAATTCAGGCACTACCTCAGAGGAAGCAAACACCCAGTGAAAGTGTTCACCGATCACAAAAACATA
GCTTACTTTGCAACGACGCAAGAGCTAAACCGACGACAATTACGCTACGCCGAATACCTATGTGAATTCG
ACTTCACCATAGCGCACTGTAAAGGAACAGACAATGGACGCGCAGACGCCATTAGTCGACGACCAGACTT
TGACACTGGAACTGTCAAGACCAAGGAACAACTCTTGGAAACCAACTCTAAGGGAGAATATCAGTTCACA
CAACCTGTCAAAACCATCGCCTTAACCCGCAAAGGAATAACAGAAGAAGAGAAACAACGCTACATCGGAT
TCAAGAAGTACATCTCGATGCAACAACTAAAAGAACACCATCGAGACATGCACGAGAAACCCGAAGAAGC
CAGCGCAAGCCATCTTTCTTGGTATTTCGGATCAGGAAGAGATGAACGAATCAGACAAATCATGGACAAA
TGCCCAACCTGCAAACAAAAACCACAGGGATGGAGATACCCGATACAATCCCTCACAGACCAAGATGAAC
AAGAAAGAGTGGAACAAGAATTTATCTACGAAATCCACGCACATCCATTACATGGACACCAAGGAGTCAC
GAAAACAATGAAACGACTTCAAGAACTAGGCTACCGCCATTTCAAAAAGGGACAAGTTGAAAAAGTCATA
AAACAATGCGATTTGTGTGCAAAAACAAAGGCGCAAAGACACAAACCCTATGGACAACTACAGCCCTTAC
CAGTAGCACAACGACCTTGGGACTCGATCACAATGGACTTCATAACCAAACTACCTTTGTCAGAAGAACC
CTCAACCGGAATCTTCTATGACAGTATCATGGTTATTGTTGACCGACTCACAAAGTTCTCTTACTACCTA
CCCTACAGAGAAGCAACAGACGCAGAAGAACTTTCTTATGTTTTTTACAGACACATTGTTAGCATACACG
GGTTACCTACGGAAATCCTTTCGGATAGAGGACCTACGTTTGCAGCAACATTTTGGCAATCACTTATGGC
ACGACTTGGACTGAACCACCGACTCACGACAGCGTTTCGACCGCAAGTCGATGGACAAACCGAACGAATG
AACCAAGTACTTGAACAGTACTTACGGTGTTACATCAACTACGAACAGAACGATTGGGTTGAGAAACTAC
CAATAGCCCAACTAGCCTACAACACCGCCTACAACGAAAGTACGAAGCTTACACCAGCCTACGCAAATTT
CGGTTTCACACCAAACGCATACCACAATGCACGACCAGAGAAGTCAATCAATCCAGCCGCCATTATCAAA
AGCGAAGACATGCAGGATCTACATGAATATCTGAAGACAGAACTCGAATTTGTTAGAAAACGCATGAAAA
ATTACTATGACCCAAAACGGTTGAAGGGACCAACCTTTTCGGAGGGAGACATGGTCTACCTAGCCACAAA
AAACATCAAAACAGACCGACCAAGTCACAAATTGGACTACAAATTCATCGGACCTTACAAGGTACTACAA
AAAATCTCAGAAAACAACTACAAACTGGACCTACCACCGAAAGTTAGGCTCCATCCGATCTTTCACGTTT
CATTACTCGAATCAGCAGCGGACACAATACAAGTCAAAACAGGCAACGAACCACGAGAAATCTCAGGACC
AGAAGTCTATGAAGCAGAGGCTATCAGGGACACCCGCAAAATAAACGGTCAAAGAGAATACTTGATAAAA
TGGAAAAACTACCCAGAAAATGAAAATACATGGGAACCACCAAAACACCTCGTTAATGCCCAGCGACTTC
TGAAGGATTTTCATCAACGGGCTCGAAAAAAGGAACGTCGCCCAAAATAGaattccaatcgatcatgtcc
acggcacccagggactgagcattagaaatcaccacggactcgtcctggagctcaccagactcctcctggg
attgcatcccacgagcaaacaactcatcacccttcttcttcaacaaacgcttctgactgcgaatacgagc
caatttcgccatagcagcttcaagagccttttcagcttgctcttcctccttctccaacttaacgcgagct
ttcatgttcttttccactattcgaagaaaagaacgtcagaacaacatcagaaacagaaaacaaaaaaaaa
aaaaaacggaacatacagtaggaagcaacacccgaaccatcgcacaccaccttggcctcagtacaattct
ggcaccgatgagattgatcgcctttgacctgacaagaaaggcccttgcggaaacaacgggaacacggcat
gatctcgtcaccaaacctgacaatgtactcagaaagtttgacggcctctaacgttttcggatgaggtttg
cttttggaaacacgacctgacattttgtcagcattgaaaataaaaaaacaagactaggtttgactcacga
ccaacggatggaagaaacgacggttatgcaggtcttgaggacaagacccaacggaggggagagatcgTGT
TACGACCCTAGCGGTTACATCACGTGTACCTCATTATTTTTCTCCAATCACAGGAACGGACCCACCACCT
CACATTGGACCGACCTTCCAATACTTTCGGTCCAAAGATAAGATAAGGACCGACGACTCTCGTTCAACGG
TCCTACAGACCGATGCATAAACAATATCGGTCCTGAGGGGACCGACGCCAGCACACTATCGGTCCTCACG
AAGACCTCTAGTATATATACACTCCTTTAGCAGTAGATAGAACTTAGCTCACCAGCTATCAATAAAACTT
CTTTACATTGATCAAGCCTAACACGCATTGAATCTACCATTAAGAGACGTGACACTTCGACAAGCTCAGC
ATCACGCCCTACGCCATCTGCCAACAATAAACCTAGCACGGCTTAGTTTATCCACAGTTGGGAACCAACC
GTCACA

>Strider (Strider)
tttattcagccgaaggctgactctacattaattcataagttttcccgagtaatgagggtttggtgcagac
agggataaataagtttctcggaatctgattggtccagattttgtatggccagccgcgaaagaacgcgcaa
ctggctgatggcaccaaaagagtggggccaatcggtgctggcccctgaaaggctcacgcggagtgccggc
agcttgcgtccatttggaattgtttgtttactcagtactgtgccagtaccacgcgttcaattcatctccc
caattcgacaggtctcgatatggcctcgttgattgagtaATGGATATCGGTCTCAACCCCGAAGAGCTCT
CTACTGATTTACTCTTCGTTGTTTGTGCTCGTTGTGGGGAGGAGAGACCGGAGAGTGCCTTCAGAGCAAA
GAGGCAGTCTGCTGGGCAAACTAAGCAATGCATAGACTGCCGTAACCAGCGCGTTTCTCATGTAAGTTCT
GCCTTCCTCGTCTATAAGTCTCTTAACCCTCATCAAATGAAGCATTCTAGATCCAAAGTCGTGCTCCAGA
CGCTGCGGAACATTGCACTTCGTCCATCCTCACCTGGCAGACCTGCCACGAAGAGAACCGAAGGAGATGC
TGGCCTATCGCCTCCCAACGAGAGATCCGGAACCCAGCCTACATCGCCAGAGAAGCTACGGCAACTTCAT
ACAGCTAGGAGTTTATTCGGAGAGTCAATTAGCCAGCCGCACGTAGTGCTAGGGACGCCAATTCCACCAA
CCCAACAAAGCTCGCGGCTCTTCCGGGCTCTAGCTCCGTCACCGCCTGTGCAGCCAACGACCCATCCACT
CGTCTCACATTCTGATCCATCTACTCTTCGAAGCAGCACACCTGGTGTGGATTACCCTTACTTGGCCACC
AGGTTCCACAAGGGGGGGAAGGACTCGCAAGATGATTCCTTGAAGGCTGGGGCGAGGGCCAAGCTGGCTG
TTATCCAGCGCGACCATCGTTCACGACGCCGTGCAGGGGAGACTGTGTCACTGACTCCCACAATATCTCA
ACTTGGCTTCTTGGAAGATTTTGAGGGTCCTGGAGAAGgtatccttgttctgtggccccagtagtttgtt
caggctaaccacggaacgtagATGGGAGTCAAGATCAACTACGACCGAGTGGGTTTCTAGATGGGGATGG
GATAATCAAGGAAGGGGATGACAGGGGACAGTTCTCTGAATCTGATATTGACGCCGATGACTATTTCAAC
TTGCTGCTTTCACCTGATCGACCACGGAGGTACCTCAAACAATTAGGGGTAGAGTCTGATTCCGATCTAG
GGGACGAAGACGAGAACGACGATAATGATTGCGTGGATGGAAGCCCTCTTCGCCATCGCTTGCGGCAGCC
TTCCGCACAGCTAAGGCGTGGTCGCCGTGGTCCTGCCCCTGGTACAGGAGGGCGGCCAAGAAAATCTCGA
AGGCAAACTCGATCGTCGATGCCGCCACGGCGTATTCGGAGTCCAGTGATAATTCCACCTGAAGAATCGG
CGGTCTTTCATGCGCAAGATCCGGTGTGGAATGGCGACCTTGAGGCTTGCGCCTTGACTGGTCGCGATAA
GGCAATCCTCCGCGAGTTCTGGACAAAGCTGGACAATGACCAAATGCAGTTTTGCGGTCGATGCCGGGAG
TGTTGGTTCCAGATGAAGATCGATTGCGATGGCATTTGTGCGCGTTGTTATCGAAAAGATGAGAAACGCC
ACCCCGACGAGCCGTACTTCTTCTCTGCGGATAATCAGCTCGACTTTGGCCCTGTACCGGCCCGGTTGCC
CCAGCTTACGCCTACCGAAGAGTCTTTGATTGCTCGTGTTCACGTCCACGTGAACATTATGCTTGTGCGA
GGGCAGCAGTACAAGTATCGGGGGCACGTAGTTCACTTTCTCCGTGAGGTTGGCTTAGTGTACAACCAGC
TCCCGCTTCTGCCGCAGGAGTTGAACATTGTATTACTACGTCCTGCCAATACGTCGTCCCACGCAATTCT
TAGTCGGCAATTCACCCGCCAGTTCCGTGTCCGCCGCCAGCCGGTTGTCATATGGCTAGACTACCTCCGG
CGCCATCATCCTGGGTATCGATGCGTCGTCATCGACGAAGAGAGGCTAAATCAATTGCCCCAAGATGGCA
ATGTCCTGGATGCCATCCCCCAGAGTCAGGTGGAGGCTGCGGATGTTGGACCCGAGGAAGATCAGGAGGC
AGAGCCTGACCTGGAGGACGAGGCTGCAGTGCCAGACATGTTGGCAAAGGACACGGAGCTCGATGCTCTG
CGGTCTATTCTCGCCGGAGAGTCGGAAGCTGATTCAGAGCTTTCCACAAGCTTCCAGGCGCAGGCGCAAC
ACGAGCTGCAGCTCCCGAATATACGACACACACCCATTAATGAGTTCAATCGCTCTCATGCCCTACTCTC
CTTGGCGTTTCCCTGCCTCTTTCCTGACGGTAGAGCCGACTTTGTTGAACCTCGATTGCGCTCCATTGAT
TACAAGGATTACGTCGAGCACGCGATGCGCTGGCACGACGGGCGTTTTGCACGCCACCCGACCTTCCGCT
TCGTCGCCTTCAACACGCTAATGCGGTCACAAGCACGTTCGCGGTCCAGATTCTTCGTGAAGCAACATGA
TGGGAGACAGCAGCCGCTGACGCGAGAGCAACTTATTCAGGCGCTGGAACACAGCGAGGACCCCGAGGCG
CAGGCGCTGATCAACTCGATCACAAGGCATGCGGTGTCTATTCGCGGTACGCGTCCATTCTGGAACAAAA
AGAGGCAGGACCTCGAGGCCTATGCCTATAACCTTGGTTGTCCTGGTGCATTCATCACGTTTAGCCCGGC
AGATTTACACTGGCGGAGTCTCTACCAGCACATGCCCCAGTATGACGACTGGCTAGCCGCCACCGAGCCG
GAGAGGATGGCTCTATCGCGCCGCCTATTGCGGCAGAACCCTCACATTGCTGCTTTCCACTTCTACCGCC
GATACACCCTCTTTCGGGATATCGTGCTAAGTAAGAAGTTCAGCATCACAGATTACTGGGATCGGTACGA
ATGGCAAGGCCGTGGTAGCCCACACAACCACGGCCTGTACTGGATGGATAATTGTCCAGGGGCCGACATG
GAGGACGAAGCGGCTCGTGATGTATTTGCACGCACATGGGGATTCCACGTCACTGCCATTAACCCTGAGC
CGAGTAGGACTATGCCTCAGGGTGAGGGTAATCCCCTGAGCGTGGATCCCCTGAGCGTGGATCCCCTGAG
CATAGAGATGACATTCCTGCGGCTCTCACAAATCGTCAACCGCTGCCAGCGCCACAAGTGCAATACCACG
TACTGCTTGCGCGTGAGGAAGAGAACCGGTGATCTGGCGAGGGACATGGAAGGTGCCGCTGCGGATATCG
AGGCGGCAAACGTTGCCAATCCAGAGAGGGAGTGTCGTTTTGACTTCCCTCGTGCCTTGCGGGAGCTGGC
CGCAGTGATCAGGAAGGAAGGCAGGTCGTACTATGTCTTTGAGGCGGCCCGGAATGACAGCCTCATGAAT
AACTTCAATCCTGCGATTATCCTAGGCTGGCTAGCCAATATCGACATATCTCCTTGCACCAGCTTACAGG
CGGTTATTACGTACGCTGCGAAGTATTGCAGTAAATCTGAGAAGAAGACCGAGTCTTTCGCCAGGCTTGC
AGACCAGGTCTTGCCTCACACATCGCACGTTCAGCCCCTGTTGTCCTTCTCCTCTCGCCTGATGAACAAG
CTGATTGCCGAGAGAGATTACTCGGCGCAGGAGATTTCCCATCTGCTGCTTAACATTCCGCTGCAAGAAG
GCACCCGTATGGTTGTCACCGTGGACTGCCGTCCGTTGGAGCGACAGGCACGTTCGTATCGTGTGGACGG
AGATGTCAACGAGGCCATCGGCAGCTACAGGAAATATCTAGAGAGAAAGGACCAGCATGAGGATATAACC
TATCTCGAATACCTGCAATCGTACAATCTCAACACGTGGAGGAGACTCGCTGCTCACGCGAAGAAGAGAG
TCCTGTCTTACTTCCCTCGATACAAGTCTATGGAGGCCTCTTCCCAGTTTAACGACTTCTGCCGTGTTAA
ATTGATGATGGTTCATCCACATCGCTCTCCAGAAGAGTTGCTCGTTGTGGGCGGGCAGCGGTTCGATTCC
TTCACGGCTGCGTACATGCACTGCAGACAGCACCATGATACCCATGCGGACGATCATTATGGGGAACCAG
ATACAGATGAATTGACGGCAGAGGAGGATGAATTTGAGCTTGAGATCCATGAGGAGCCCATCGCGGAGGA
GGACTGGCATGAACTCGCCCGCATGCTACCTGACCGCCCACTGGAGGAAGAGGACATCGACATCCTCGGC
CGCCGAGACATTGACATCAATTACGATTGGACCCCTCGTGTTGGGCGGTATGCCGATGATGGCATTCTCA
ACAGCGACTACTGGAAGCAACGCAAAGCGGAAAACACCCTTGACCTTGATGTGGATGATCAGCCCTTGGA
GGCTCGCGATTCCCTAAATCCAGAGCAGCGCATAGTATACGATACGGTGATGGGCCACTTCCTGACCCAG
GATCCCTCTCAGTTGCTACTCCATGTGGATGGCGGAGGCGGCACTGGCAAGTCATACCTCATTAACCTGC
TCTCCGCGCACCTCCAATCCGCGACAGGGGGGAGGGGGACACCTGTTTGGCGTGCTGCGCCAACGGGCGT
CGCAGGAAACCAGATATCGGGCACTACCTTGCACTCCCTGTTACACCTCCCAATCAATAAGGACTTCAAG
CCTCTATCTCCCGTTGATAAGACCCAGCTCCAGAAGAAGCTGAAGGATATCAAGTACCTCATCATCGATG
AGAAGAGCATGCTAAGACTGCGTCAGCTATCGTGGATCGATGACCGTCTCCGCGAGGCGTTCCCGAACAG
GAATGAGGAGTTCTTTGGCGGCCTGAACATCCTCTTGGTTGGTGACTTCTTCCAGCTTCCCCCTGTGCTA
CAGAAGCCGCTTTGTTACGACAAAGAGGTGCAGGGAGTAGAGATCAAGGGCAGGAACGCATATAGGCGCT
TCGATAAATCAGTATTCTTGAAGGTTGTTCAGAGGCAGCGCGGCGACGACCAGGAGGCGTTTCGCACAGC
TCTCGGGGAACTGCGGCTGCTCCAACTATCTATGGAGTCTTGGAAGCTCCTGTCCACCCGCGTGCAGGCA
AAACTAGACGATCGAGAGGTCGCGAGGTTTTCCAGCGCCCTGCGAGTATACGCTACCAAAGATAGGGTGA
ACGAGTATAACCACTATCACCTCGACCGCCTCGGCCGGCCAGTCGTCCAGGTCAAAGCTAAGAACGTCGG
CCCTGGTGCGGCTGCTGCCCCTGATGACAAGGCGGGCAACCTTGCGAAGCAGATCCCTATATGCATTGGC
GCTCGTCTGATGCTGACGTCTAACCTTTGGCAGCCCGTTGGCCTCTGCAACGGCGCTCGCGGTACGGTTT
ACGACATCGGCTGGGCACCCGGGGCTGACCCCATCCAAGATCCTCCTTGTGTTATCATGATGGAGTTTGA
CAAGTACAACGGACCGGTGTTCCTGACCACCCCCGATGGCAAAAAGATTGTCCCAATTCTCCCAGTTGAG
AGAGACTTTCTCATCGGAGCCACTCTCTGCGCTCGCACGCAGTTTCCCCTGATCGTATGCTACGCTATTA
CCGTGCACAAGTCACAAAGCATCACAGAAGATATGATCGTGACGGATCTCTCCTGCCGGGACTTTCAGAC
CGGTTTAAGCTACGTGGCTGTCTCTCGTGTAAAAACGCTTGAGGGTTTGATGTTAGATGCGCCATTTGAT
CGTAATCACCTGGTCTACGGGTCTCCCCCGGATGGCATGAAGATGAAGATGAGGGATCAGGAGCTTAGGA
AACGACAGGTTCTTACACGGAGTCCTTACATGATATATAATACCAAGAATGGCCATGGCACTGGATCAGT
ACGTAGTAGTAGTAATAGCTTCCCGGCCCGCGGACACACGGCCTTCGGCTGAggctaccccatgcgcccc
atcgccgctcCaatgtgcatggggtggcgtagtatttta

>Fol4287_family-40#LINE/Tad1 (Tad1-1_FOL)
TCTTCGACGGATCGGGTCGCCTTGGACCTGCCGAGGTCTTCGACGCCGAAGCTACNGGGGCATTGGAGGG
CCTNAAGGCCGCCCTAAACCTGCGAGAATCAGCAACACGGAACATCNTNATCTGCCTAGACAACCTCGCG
GCCGCCACGTGCCTGCGAGGCACACCNTCCGACTCCTCTCAAGACGTCTTTCTCGAGTTCCAGGCTCTGG
CGGCATCGCATGGAGCCGTCCAGGTNCGCTGGGTGCCAGGACACACCGACATCCCCGGCAACGAACAGGC
CGATAAACTGGCAAAAGCAGCGTCATCGCTCCCCGAGCCCGAAGGCGCTCAGCCGACGCTGGCTTACCTG
CGAAGGATCGCAAGACAGAAACCGAAAGAAGCATTCGAGGCGTGGTGGTCCACCTCCGCTCCCGAGCAGT
ACAAGAGACTCAATCTCAAGGCGACCACAGGCTGCCCGCCGGAGCTCTCGCTCCCGCGCGCAGCCTTGCA
CCATCTGCTGGCAGCGAGATCCCTCCACGGGGACTTCGCCGCGTACCACGAGAGATTCGACCACGACGAC
GCACGCCTGGTCTGCTCATGCGGCCGACGCAAAGCACCGGATCACATCTTCTACTGCAGAAAGGTACCGC
CGCGTCATCGGATGAGGCTCGCACCCTCGCCGAATGCAGCGGTCAACCTAGCAATAGGAAGAGACTTCAC
CAAGTTCATCGACCTGTCCAAGGCCAGCGCGTTCTTTGGAAAGATCTGCCCTCGTTACTAGGCGANGACG
ACCGGAGAAGCACTCGCGTCTCTCCTCCCCTCTTTATCTTCCACACGTCTCTTTTGTTACCTTTCTTTCT
CTCTCTTACTATGCTCGCGGCCAGATGAAGGGCGCTGCAGCGCCCTCCATCTGGCCGNGACCACTCGGAG
GCAGCCCCGAGCTGCCGCGCGCANAGGCTGATCTCAGCCTCCCTGACANCAGGCTACCANAGCGGCTGCG
ATNCGNCAGCCGCGCCTGGTCATCCCGCTGACGGGTAACAGGCTCGATAGGATGCGCCATTTGTGCCGAT
GATATGCTGGATAGAGTGCGGTCTGCTGACGCGTTTGCAGAAATTGGATNCCGAGGGGAAGACTAATTTC
GCGTCGCGAATGACTAATCCTTTATAGCCAATAGCATTTCTGTAATTAGCGTGTAGATAGATTCCGATTT
CTCTAGCTCAGCACGTCCTGTGCCCCAGTAGGGGACTTTCGGGGCCTACGGCCCCCCGGACGAAAAATAT
ACATAACATAACATAACATAACATAA

>Fol4287_family-2#Unknown (Fol4287_family-2#Unknown)
TGTATGTNTGTTTGTTTGTTTGTTTGTATATTTTTCGTCTGGGTGGCTGTAACGAAGCCAGATCTCCTAC
TGGAGCAAAAGACGTGCTGAGCTAGCTAGGTACAGGGAAACCCCGCTTCCTTCACCATCCAGCATACCAA
TGGCACAAAAGGTGCTGTATTTCTCAAGCCCGTCACCCGTCAGCGGGTTCGGGGGCAATCTATTGTCGAA
CTTTTTCCACCGACCAGAATTCTCTCGCGCATCACTACATCTGCCGACGCAGTCCACAATCTCCAGTAAC
CAAGTTGTAGCTCGTAGTCGACTGTCGCGGCGGCAGGGAAAAACCTCGGGAAGGGATCAGAGGCCGACGG
TGCGGCTTGCCTTCAAAGGAGAAAAACCCATCGCAATCGGCGTCGTTGATCGGGAGGATGTCGCTACCGA
TGCCANGGGCATCGTCCTCCGATATCTAAGGCGTTCTGGTTCTGAGGTGCCGCCATTAGATCCGACAAAG
GTGTTGTCAGAGAAGGCGAACTCTCCAAAATTCCTTCTCTGAAAACTGCTGTTAGGGAGCCGATAGCGTC
CCCGCAGTTTTGTGTGGTCGCGTGGCCCGCAGAAAATCCCGCTCCTAACACCGCACTAACAGTGCGTGCC
AAGAAAGAATTTTTACAGGGGAGAGTTG

>Fol4287_family-3#Unknown (Fol4287_family-3#Unknown)
CCTTTAAGGCCGGTCAAAGAGTCATNATCTAGGTTTTCCTNATATCAGCTTTATGCTGTAGCAATTGGTC
AGGCATTNTGGTATAATGTCTAAGTTGTGAGCCAGATGTGTTATTTGCAGTTGAGACTTGTGGCTGAGAG
CTTATATCACCACAGAGAACTTA

>Fol4287_family-31#LTR/Gypsy (Gypsy4_FOL)
AGAATATAAGAACCCTATTAAAACTAACTAAAAATATAGACCNGTTCTAGAAGGTAAGAAAATTAATATA
GTTAAGAAAAACAATAAACCCTAGATAGTAATTAAAACTATTAATATAACTTAAAAAGACAGATATAATA
TAATATAAATAAGATATATTAATAACCTNGACCTAACTCTTAATATATATAACCTATTCCTTAGCAAGGA
AGAAACTCTTAAAAAATACTATTAAAATCTAGACCTAGAATAATAACCTATNCTAGGATATACAGCCCTT
ATAGCAATAGTTTATATATAAAGCCTAGATAAGAAANAAGAAAAGAAAAGAGCATATAATGCAAAAAGAT
AAGAAGACCCTAAGTTTAGAAGAAAAGAAAGCAAATAACTAAAATAATAAAGANTAAAAGCAAAATAAAA
TGCAGAAGTTAAACTTAAATAGGTACTAGTACCTAAANCAGAAATATAATACCTTACTAAAGGAAAATCT
ATTTTTATAGTTAGAAAGGGAAAGGAAATTACCCCTAACNCAGATAATAAACCTAGTACTAAGAAGGTTA
ACTAGGAAATTAATAACATTCCTATTAAAGTTACCTTATAATAACTAAACTAATATATTAATAACCCNAA
CTACTTAGAATCTTATAGAGTCTAAAGAGAATCTAATGCTAGGAAACTCTAGAATAAGGATAAAAAGATA
ATCTAGAATACCCCTATTATACTATAATATAATAAATTTAACTAACGCTTCTAGACTAGTAAATATCAGA
AGTATATAGAACTTGCTAGAGAATAAGCAATTATAGAATAAGATAATAGTATTTATATCTAAGCNTATAT
AAAGGAAGTATTAGAAGACCCTATAACTCTAGAAGAATATATATAAGCTAAAAGGGACCTAAGGAGGTAC
CCNAATTACCTAAATTATAAGCAGATATCNTAGATATTATATATATAANACTACTACTTANGATACTAGC
AAGATAAGATAGTAAATAACTACTTCCTAGTATAAGTCCTAGAATATTAAGAATAGAAACCCTACTTAAT
TATTAATATANTTAGGTACTAAGTTATAAAGAGATATAGAGGATCTTAAGTAGTAAAACTAGAAGCTTAT
ATAGAAATATAAGAATAAGCTCTAGCATATATTTAAAACTCCTAATATATTACATAATAGAGACAGAATA
TATAATAGGAAATTAAGATAGCAGAAGATAAAGCACTTAACNAAGAACTTAGTTAAATTAACTAAGATAT
TACCTAATAGGAAGAAGAAATATCCTAAGATAAATAAGATATCTTCTAATAGCTAGATAAATAGCAGTTA
TAAGANTAATTAGTATAAACTAAGGAGGAAAAAGGAAGACCCCTTACTAAAGAAGAAAAAGCAGATATTA
TCCTAGACTATAAGGTAGGAAAGATAGAAGCTACTTACTAGTAAAAACTAGCTACCTAGAATAAATATCC
TAATAATATTAACTGCACTAAGAGTAAATACAGTATAGATTACCTATAGGGAAAAGGCATATGCTATCTA
TAATAGAGCAATAGATAGGCAAGAAATTAGAGGCTAAACTACCTAAGAAAGCTCTAAGAATAGCAATAAA
AGGANGCTAATAAACCTGCCTAGAACTAAAAGTTAGAATTAAGGGCAAGTAGCTAAGTGCACTTATAGAT
AGCAGAGCCGATATAAACTTTATTTCCCCTANAATAGTTAATAAACTAAGGCTACTATAGAGAGATAAGA
ATAACCTATATATAGTATATAATAGANAAGGAGAAACCTATCTCTATAAAAACGGAAATATTACCAGAGA
GATTAATTACCTTAAGGTATTTATTAATAGAAAGAACTAAGGNATTAACTTTAATATTATCCTAGTATAG
AGATATAATCTAGTACTTAGATACCTATAGCTATTATGCTATAACCTACAATTTAACTAGAGAACTAGCT
AGGTNAACTGCAAAGATTACCCTTTAGATAATAAAAGTAATTTAGGCTATAATATAAGATCTTAAACTTC
GACTAAAGAGAGCAGCAAAGATAGGNGTAACAAAGTATTGCCTATTCTAAAAGGAATATAATATAAGTAC
TATAAAGGCAAGGTTAAATATATTAGATAAATAATAGTANCTCTTAAAGGATAGTTTAAATAACTAGACT
AAGATATTAAATAAATAAAATAGATTACTGCAAAGGAATCTAATAAATAACTTAAGAATATACTACTAGA
GTATTATATCTATAAGAAATTATTTTAAGAGGAACTAGATATAAAGTTACCTTAATATATAGACTATAAT
ATTAAAATTATACTAAAGGATAGAAAGAACCTAAAATTCTTCCCTATCTATAATCTATCTTAAGATAAGC
TAGGAATGCTTAGAGAATAGATAAATAATATACTATAGAAAGGATATATTAGACTATTAAAATCCTTAGC
AGGATACCTAGTTATATTTATACTAAAACCTAATTTAAATAAACTANGACTTATAGTAGATTACTAATAA
CTTAATAAGATTACAGAAAAAGATAGAACACTATTACTACTTATTACCGAACTTAAGGACTGCCTATTTG
GCAAGAAATAGTTTATAGCCCTTAATCTTAAATCTGCTTATAACCTTATTCGAATTAAAGAAGGCAATAA
ATAGAAAATAGCCTTTTAAATAAAATACAGACTATTTAAATATTTAGTTATGCCTTTTAGATTAACTAAT
ATACCTGCAGTATTCTAATACATAATTATAAATATACTTCGAGAGTACCTTAATATCTTTATAGTTTACT
ACCTAGATAATATCCTTATCTTCTCTAATACAGAAGAAGAGCATATAGAATATATCTATAAGGTTTTAAA
AGCACTATAAGATGCTAATATACTTATTAAACCTACTAAAAGTTACTTCTATTAGTCTTAAGTAATATAC
TTAGGATATAAAATCTTATATAATAAAATTAGGATAGATAGATAAAAGATTATAGTAGTTACTAAATAGA
AANCNCTNATATTAGTAAAAGAAACCTAATCCTTCTTAGGATTTGCTAACTACTACTAATAATTTATTAA
AGACTTTAGTAAAATTGCTATCCCTCTTACTAAGATTACTAAGAAGGATAAATAATTCTAATAGAATAAT
AAGGCATAAGAAGCTTTTAAGNAGCTTAAATTAGCTATTATAAGCAAACCTATCCTAGTTATATTTAACC
TAGACTAGTAAGTTAAACTTAAAACTAATACTTCTAACTTTGCCTTAGGAGGATAAATAGGATAATAAGA
TAATAATAGTATATTATACCCTATTGCTTTCTACTCTTATAAGATATATAGAGCAGAACTTAACTACCCT
ATCTATAATAAAGAATTCCTAGCTATTATTAACTGCTTTAAGGAATTTAGATACTACCTTAGAGGAAGTA
AATACCTAGTAAAAGTNTTTACTAATTATAAGAATATAGCTTACTTTGCAATAATATAAGAGCTAAACTA
ATAATAACTATACTATGCCGAATACCTATATAAATTCGACTTTACTATAGCGTACTATAAAGGAATAGAT
AATAGATACGTAGATGCTATTAGTTAATAACCAGACTTTAATACTAGAACTATTAAGACTAAGGAATAAC
TCTTAGAAACTAACTCTAAAGGAGAATATTAGTTTATATAACCTATTAAAACTATTGCCTTAACCTGCAA
AGGAATAACAGAAGAAGAAAAACAATACTATATCGGATTTAAGAAATATATCTCTATATAATAACTAAAA
GAATACTATTAAGATATATATAAGAAACCCGAAGAAGCCAGTATAAGCTATCTTTCTTAGTATTTCGGAT
TAGGAAGAGATAAATAAATCAGATAAATTATAGATAAATACTTAATCTGTAAATAAAAACCACAGGGATA
GAGATACCTAATATAATCCCTTATAGACTAAGATAAGCAAGAAAGAGTAGAATAAGAATTTATCTATGAA
ATCTATNTATACCTATTATATAGATACTAAGGAGTTANGAAAACANTAAAACGACTTTAAGAACTAGGCT
ACTGCTATTTTAAAAAGGGATAAGTTAAAAAGGTTATNAAATAATATAACTTATATATAAAAATAAAGGC
ATAAAGATATAAACCTTATAGATAACTATAACCNTTACTAGTAGTATAATAACCTTAGGACTTAATTATA
ATAGACTTTATAACTAAACTACCCTTATTAGAAGAACCCTTAACTAGAATCTTCTATAATAGTATTATAG
TTATTATTAACTGACTTATAAAGTTCTCNTACTACCTACCCTATAGAGAAGCAATAGATGCAGAAGAACT
TTCTTATATTTTTTACTAATATATTATTAGTATATATAGGTTACCTATAGAAATCCTTTTAGATAGAGGA
CCTATATTTGCAGTAACATTTTGGCAATTACTTATAGCATAACTTGGACTAAATTACCGACTTATAATAG
CATTTNGACCGTAAGTTAATAGATAAACTAAATAAATAAACTAAGTACTTAAATAATACCTATAGTATTA
TATTAACTATAAATAGAATAATTAGGTTAAGAAACTACTAATAGCCTAACTNGCCTATAATACTGCATAT
AATAAAAGTATAAAGCTTATACTAGCTTATACTAATTTTAGATTTATACTAAATGCATATTATAATACAT
AATAAGAAAAATTAATTAACCTAGCTGCTATACTTAAAAGTAATAACCTTAAAAACCTATATAAAGAAAT
AAAAATAGAACTTAAATTTATTAGAAAACGNATAAAAAACTACTATAACCTAAAACGGTTAAAGGGACTA
ACCTTTTCGGAGGGAGATATAGTCTACCTAGCTATAAAAAACATTAAAACAGACTAACTAACTTATAAAT
TAGACTATAAATTTATTAGACCCTATAAAGTACTATAGAAAATCTTAGAAAATAACTATAAACTAGACCT
ACTACCGAAAGTTAGGCTCTATCTAGTCTTTTATATTTTATTACTTAAATTAGCAGCAGATATAATATAA
GTTAAAACAGGCAATAAACTATAAGAAATCTCAGGACTAGAAGTCTATAAAGCAGAAGCNATTAGGGANA
CCTATAAAATTAATAGNTAAAGAGAATACCTNATAAAATAGAAAAACTACCTAGAAAGCAAAAACATATA
GGAACCNCTAAAACACCTTATTAATGCCTAATAACTCCTAAAGAACTTTTACTAA

>Fol4287_family-35#LTR/Gypsy (Gypsy5_FOL)
GTGTTACGACCCCAGCGGTTACGTCACGTGTACCCCACAATAATCTCCACCTTAATAACCAACCAGAACA
GGACCGACAAATATAGGACCGACGGCGCTCCAGGACCGCGTCGTTCCAGGACCGACGACGACCTCANGTC
GTGTCGCTCCTATACGATCACCTCTAGTATATAGAACACATTTATTNGCACTTTTATAGATTCTAGCTTA
CCAGCTATTAATAAAACTTCTTTATATTAATTAAGCCTAATACGCATTAAATCTACCATTAAGAGACGTG
ACACTTCGATAAGCTTAGTATTACGCCCTACGCAATCTGCTAACAATAAACCTAGCACGGCTTAGTTTAT
CTACAGTTAGAAACCAACCGTCACA

>Fol4287_family-6#DNA/PiggyBac (Fol4287_family-6#DNA/PiggyBac)
TGGGAAGGCATCTCTACCGCAACGGCCTATGTATGGCTTGGNGTCCTNATTTACCTAGGAATTCATAGGG
AAATANCGATCGAGGACCATTGGAAGGCCCCTAGCCTAGGAGATCAGCGCCCTCTTCACTCAATTATCAA
GTTCATGCCNTTACGGAGGTTTCAGCTGATCACACGGTATCTCCGCACCTTTGACCACACCAANCTCGAT
TAAGCGATGAGAGCGATCTTCCGAAGACCTTCCAAGCGGCTGAAGAGTGGTCTGACCACATACAGAAGGT
GTCTATCGAGCTCTATCTTCCAGGGACTAATCTNGCTGTAGATGAGTGTATGGTCCGCTTACAGGCAGAT
CAAAAGAGACAACGNTCGTCAAGGGNAAGCCCACGCCNGTAGGCTTCAAAGTCTGGGTTATCGCCCAACA
GGGCTNCTTTCTGCGGTGGCTTTGGCACGTAAAGGCATCACCANNTACGGCTGTAACGGTCAAGCTACCG
GCGCCAACGCCGTACGGCAAGAAGGGAAAGCTACGGACCGAGATCCTCTTAGCAATACACAGAGCGTCGT
TGTTNACCTAGTGAANANGCTGCCAANGCAGACATATCACGTCTTCGCGGATAACCTCTTCTCNTCGCCG
CANCTCTTCCGCCNNCTTCGGCAGCTCGGNTACGGGCCACAGGCACAGCNCGCCCTAACTGCGGCATCAC
CACCGAGATGAAGCAGATAAAAGAGACCGGGAAGCTCCTGACGGCANGCCTTTGNNGTATAATGAGGTGT
ACTTGATCCCGACGAAGGATAACCAGGTACGGACAACTTTACCTATATTTCCCTTACTAATTTGTCTCTT
TTCCTTCCCTCTAGGTCANTCAAATCGCTTGGAAAGATAGCGCCCTCGTGCTNTTCCTTTCAACTGTGCA
CGGCGAGCCCCTCTTGACCGCACACCAAAAGAGAGGAAGNNGCCCGCCAAAAGAGGCACAAAGGCAGAGG
CACAACGCCTAAAGGAGNTCTTCGGTGGNGATCAAGCTAAGGTNATCCCNATCCCNNCNGTTGCTGCTNN
NTATAACGATGAAATGAATCACGTNGACCGNGGCGATCAGATGAGGTCCTATACCTCATATGAGCACCGT
NTCCGCCGNGGCGCTTGGCAGGCGCTGCTTTGGNCCTTCCTCCTCGANGTNGCNCTTGCGAATAGCTTCA
TTTTGCAGAAGAAGACCCGGCAGCCNCATTGGAAGCCCTATAGCACGCTNCAAGACTGGAAGGAGTGCAT
TTACAACGCCATTTTCAACACGTATGGCACCGAAAGCGGCACAAGGAAGAGATACCGNACAGGGGAGGAA
GAAGACATCGANGATCNNGAAGCACGGCAAANTCACCTACAAAGAGATATCAATCATGTCCGTAGAGGCA
NAAATTCGGGCTGCCTAGCTTGCAAGGGCTTCCGGCAAGGGCAGCCTCGACCCTTCAAAAAAAGGAGCGA
AAAAGGAGGCTATCTACAGCCGATATCAGGAAATCAGCGGCGGTCGCAGACCCGGTACGGCTGCAAAGTN
TGTGANGTAGCNATTTGTAACAATGNGAACTGCTGGNACTTCTATCACACGCAAATTTAGGTGTGCGGGG
AAGTACCGTTAGTTNCGNTCATTTTGATTGGCTCTANACCCCTGTCGTGACCCCGCTGNAGNCTTGTGCC
GCTCAAAGGGATAA

>Fol4287_family-7#Unknown (Fol4287_family-7#Unknown)
TTTTTTTTCCTTACTATTAGCCTTATATAAGGCTATTAAGCTTTTTAACTTTTCTATAAAGGCTTAAATA
GTAAGACCCCTATAGCAGGCTATTATTATAGAATTTAAAATTATATAAGGTTTATCTGCCTTAATAGTAT
AATTACTGCCTTAACTAGGTAGTATTAAT

>Fol4287_family-8#LTR/Gypsy (Fol4287_family-8#LTR/Gypsy)
AGTATATAGAATATATTTATTTGCACTTTTATAGATTCTAGCTTACTAGCTATTAATAAAACTTCTTTAT
ATTAATTAAGCCTAATATGCATTAAATCTACTATTAAGAGATATAATACTTCGATAAGCTTAGTATTACG
CCCTATGCAATCTGCTAATAATAAACCTAGCACGGCTTAGTTTATCTATAGTTAGAAACTAACTATTATA
TATTAATAGCTCTTATTTAGACTATACTGCATAACGCTAAGTAATATAAATATAATATCTGCAAATATTA
ACCCTANCTAGCAGCAGAATATAGCTGCTAACCTTTAGGCTTACTAGCCTATAGCACCTATTAATCTATA
TAGTTAATTATAACTAACTAGGATATAGATAATAAACCTCTAAGAGTAGTACTAACTCTAATATTACCTA
GTTATATTAGTAAATAACTAATATAACTACTAAAAT

>Fol4287_family-10#LTR/Gypsy (Gypsy10_FOL)
AATAAGCCTAATATATATTACTTAATTATTAAGAGATATAATAACTAACCTGCTTAGTATTAATGCCCTA
TGCTATCTGCAAATATAAACCTAGTATAGACTAGTTTCCCTATTTAAAACCCTATTTATTATATATTAAT
AGCTCTTATTTAGAATATACTGCATTAATAACTAAGTAATATTATACTATTAAGATATCTAGTAATACTA
ACACCAGACTAGCACCTCCTTATACTAAAGTACTACCTAGTATAGCTAAACTTATAGCTAAGATTTACTA
GATNTAAGGAACTATTAATAATCTTTATGCCTATATTAATAAATAACCTACTGCAAATATATAAGGTACT
AATACAGGAAGAGATATTAGAGAAGCACTAAAGCCGCCTAAGCTAGAACTATTTANAGGAAAAGCAGCTA
ATATAATTCTATTCCTTACCTAAATAAAAGCATACTTTTGCTTATTCCTAAACNAACTAAATACCCCTAT
AAAGAAGGTATTATATACCTTACTATTAATCTAAGGAGATACTAAGGATTAGTAGGAACCNATTATAAGA
GACTTCCTTAAGAATAAAGAAAACNTATAAGACTAGGATACCTAGAATATCTTTATAAACTAGGTTAATT
TTAAATAAGCTCTTAAGGATAATTTTAGAGTAGTTAATAAAGAATAATAGGCTGCAGTAGAACTACTTAT
ACTTAAGTAGTATAAGTCTTATACTGCCTACTCTGCTAAATTCAGATAGCTTATATCTAAGACTAAATAG
GATAATAAGGCCCTAATAGAAATATACTATAGAGGACTAAAAGAAGAAGTTAAGGATAAATTATACCTAG
CTAATAGACCTAAAGAAGGTCTAATNATATATATTACTATAGTAATTAAGATTAATAAATAATAATATAA
ATACAGAAGAGAGAAAGTAAACTATAAATAAGGNAATAACTTTAACCTATATTACCCTAACTAGTAATAT
AATAATAATAACTAGGGTAACTCTTAAAACTAAGGATAGTAATAAGGTAACTAGTTAAATAATACTATAT
ATAGNATATAACCAGGACCTATAGTACTTAGAGCTATCTAGCCAGGTAATAACTACTGCTAGTAAGATAT
ATCTAGATNTAAATACTATAACTATAACTAGTTTAGATATATAGTATATAGCTGCCTAGAACCTAGAAGA
GCCAGGGACCTAAACTAAGGTAAGTAGACCCTAGGACTAACTAAATAATAGGACCCTTAAATAGCTATAT
ATATATAAATACTAGGCATATATAAATTAGGATATAATATAGAACTCTACTACTACCTAGGAGAAAGCCT
NAGGGAAGTAAAAGAAAAACAAGCAGAGGAAGATATAGAAGAATAAGCNAAAGCTAAAAAATACTATAAA
GACTTATAANAGGCATAATAAAGATATAATACTAAAGAAGAAATAAAGGAAAGAAGAAAATAATATAAAA
AGGAAAAATAATAAGACCCTAAGTATTATAAGGAAGAAAATANAAGATAATAAGAAAATAAATAAAGGAA
ACGCCTTAGAGAACCTTAGATTCTTAGAGTTATTAGGGAAGGAAAAATAACTCTACCTAAGGAAAATAAA
TAAGCCTAACTATCTAAAATAGTAGATAATATCCCTATAAAAATAACTACTTAATAAGATAGATTAACTA
TTATAGTAAATACTAAAAAGGGATATATTATAAAGTATAAAGCACCTAGATTTACTATAATAATACTTTA
AAAGAAAGAGGAAGCTATTAGATAAGAATAAGAGGCAGAAACTAGGACNTATACCTACTATTATTAATAC
TCCTAAAGCATAGGATATAAAGGAGGCGTAGTATAANTAACAGTATAATACCTCTATAAGGAAGATAAAT
AAATTAAGAATAAGTAGAAATAACCCTATAAACTACTATATAATAAAGTCAGAAAAAGAATATACCTATT
ACCTAAAGATAGGTATATTTAGGGAGCTAAGGAATATAGAAATACTAAAAAAGTTAAAGAAATATATATT
AGAGCCTACTATTAATATAATACTATAAATCTACTATACTAGGAATAAAAGTTTAATAAGAATAATAATA
TTAGGATATTACCTATTAACCTAAATTATAAAGATATTTTATAGGTATTATATAAATACTATTAATATAA
GCATTATTAATAGAATAAGAAAGATAATAACTATTTCCTAGTAGTAATACCTAGNATACCTAATAATAAC
CTATACTATAAATAGGAAATATATAGATACTTAGTATACTACTAGCATAAAAATCTTAGAGTAGCTATAC
TATAATTTAACCTAGTATANTACTAATAAATCTATAAGATAAAGGAACTACTAGAAGGAATTAAGTACTC
CTAGNAGCTAATTAAAGAAGCTAAAAGAGAATTTAAAAAGGCAACTTAAGGAAAGTATACTAATAAAAAG
AAAGAGATTATAAAANAGCACTAAGAATAAATTAGTATTAAATAGATTAACTACCTAATAAAGTAGCTAT
TAACTAATAATATAAGCTTAGATACTACTAAAGAATTATAAGGATAATAGGAAGATAATAGACTTTACCT
ATATAANGACCCTATAGATCTCTAATAACTTAATNAAATTATAACTATAGAAGATATAAATAGTAAGAAA
TTATCACTAGANAAAGAANATATCTTTAAACCTANTAACCTTANGAAAGGATTTAATTAGGNCTAATTAA
TAATAAATAATCNAGATAAGGAATTATACTAGATAAATAAGATANAGAATTAGAAGAATATTTCTAGTAA
TAACTATTNGATAAAGAATTTATTAATAACTGCCCTAATAGAGAAGGGTATAATAATANTAACTATAAGT
AAATACANTATAGATTACCTATNGGGAAAAGGCATATACTATCTATAATAGAGCAATAGATAGGCAAAAG
AGAAATNAGAGGCTAAATTACCTAANAAATGCTCTAGGAATAGAATANAAGGANCTAATACTAAAACCTG
CCTAGNACTAAAAGTTNGAATTAAGGGNAAGTAGCTAAATACTTANATTAATAGCAGAGCTAANANAAAC
TTTATTNNCCTNANAATAGTTATATAGCTAAGACTACTATAGAGAGATAAGAANGACCTATATATANTAT
ATAATAGANAAGGAGAANCCTTCNATTATAANAATAGAANTATNACTNAAGAGATTAATTACCTTAAGGT
NTTTATTAAGGAAAGAATTAAGGAATNAACTTTAATATTATTCCCCTAGATAGGGAAATTAATATCCTAC
TTAGTATACCTATAGCTATNATACTANAACCTATATATTAACTAGAGGACTAGCTAGGTTANCTNTNCNA
GTAACCCTNTAGTAATAATAAAAGTAATTATAGGCNATAATANGAGATCTTAAACTTTAACTAAAGAGAG
CAGTAAAGANAAGCATAAAGTAAAGAATTTACTACCTCTAAAAGGAATATAATATAAGTATATAAAAGGC
AAGGAAATAATAAAACTATTAGATCCTAGGTCTCTTAAAGGATAGTTANATAACTAGACTAAGATATTAA
ATAAATAAAATAGATTACTATAAAGGAATCTAATAAATAACTTAAGAATATACTACNAGAGTATTATATC
TATAAGAAATTATTTTAAGAGGAACTAAANATAAAGTTACCTTAATATATAGACTACTAATATTAAAATT
ATACTNAAAGATAGAAAGAACCTAAAATTCTTCCNTATTTATAATCTTAATAAACTAGGAACTTATACTT
TAAGAGAATANATAAATAATATAACTAGAAAAGGATATATTAGACTATTAAAATCCTTAGCAGGATACCT
AGTNATATTTATACTAAAACCTAANNNAAATAGAAACTATAACTTATAGTAGATTACTAATAACTTAATA
AGATTACAAANAAGGATAGGACACTACTACTACTTATTACNGAACTTAAGGACTACCTATAAGGCAAATA
GATCTTTATAGCCCTNGATCTTAAATCNGCTTATAACCTTATTTAAATTAAAGAAGGCGATAAATAGAAA
ATAGCCTTTNAAACNAAATATAGACTATTTAAATATTTAGTTATGCCTTTTAGATTAACTAATATACCTA
TAGTATTTTAATANATAATTANNAATATACTTTAAGAGTACCTTAATATCTTTATAGTTTACTACCTAGA
TAATATCCTTATCTTCTCAGATAATAAAGAAGAACATANAGAATATATCTATAAGGTTTTAAAAGCACTA
TAAGATACTAATATACTTATTAAACCNACTAAAAGTTACTTCTATATAGTCTTAAGTAATANACTTCTTA
GGATATAAAATTACTTATATAATAAAATTAGGATAAAATAGATAAAAGATTATAGTAGTTACTAAATAGA
AAACCTANTATAGTNAAAGAAACCTAATCCTTCTTAGGATTTACTAACTACTACTAATAATTTATTAAAG
ACTTTAGTAAAATTACTATCCCTCTTATAGAATTAACTAAGAAAGGATAAATAATTCTTTAATAGAATAA
TAAAGGCATAAGAAGCTTTTAAGNAGCTTAAATAAGCTATTATAAGTAAACCTATNCTAGTTATATTTAA
CCCNAATNAGTAAGTTAAACTNAAAACTAATCTTATTAGACTTTGCCCTAGGAGGATAAATAGGATAATA
AGATAATTAAGGTATATTATACCCTATTGCNTTCTACTCTTATAAGATATATAAAGTAGAACTTAACTAC
CCTATCTATAATAAAGAATTCCTAGCNATTATTAACTGCTTTAAGGAATTTAGATACTACCTTAGAGGAA
GTAAATACCTAGTAAAAGTNTNTACTAATTATNAAAATATAGCTTATACTTTGCAATAATATAAGAGCTA
AACTAATAATAATTATACTATGCTAAATACCTATATAAATTTAACTTTACNATAATNTACTATAAAGGAA
TTAGATAATAGANANGTAGATACNATTAGTNAATAACTAGACTNTAATACTAGNACTATTAAGACTAAGG
AATAACTCCTAGAGANNAACTATAAAGGAGAATATTAGTTTATATAACTAATTAAACATTAGGATAGATA
TAAATAGCACTAATAAGAGAAATCCTAGAAAATAAAGTATATAACTTCCTTTATAAATTCTATNTATACC
TACTATATAGATACTAAGGAGTTANNAAAACACTAAAATAACTACTATAATAAGGATATAAAGTTTAAAG
AAAAAAAGTAAAAAAAATTATTAAATAATATAACCTATATATAAAAATAAAGGCATAAAGATATAAACCT
TATAGANAACTATAACTATTANNAGTAGTANAATAACCNTAGGACTTAATTATAATAGACTTTATAACTA
AATTACCNTTATTAGAAGAACCCTTAACTAGAATCTTCTATAATAGTATTATAGTTATTATNAACNGACT
TATAAAATTCTTATTTACCTACCCTATAGAGAAGCAATAGATACAGAAGAACTTTCCTATATTTTTTACG
ATATATTATTAGNATATATAGGATTACCTANAGAAATCCTTTTAGATAGAGGACCTATATTTGCAGTAAN
ATTTTAGTAATTACTTATAGTATACTTAGGACTAAATTACCGACTTATAATAGCATTTNGACCGTAAGTN
GATAGATAAACNAAATAAATAAACTAAGTACTNAAATAATACCTATAGTATTATATTAACTATAAATAGA
ATAATTAGGTTAAGAAACTACTATATAGCCTAACTNGCCTATAATACTGCATATAATAAAAGTATAAAGC
TTATACTAGCTTATACTAATTTTAGATTTATACTAAATACATATTATAATACATAAGAACCTAAATTAAT
TAACCTAGCTGCTATACTTAAAAGTAATAACCTNAAAAACCTATATAAAGAAATAAAAATAGAACTTAAA
TTTATTAGAAAACGNATATAAAAACTACTATAACCTAAAACGGTTAAAGGGACTAACCTTTTCGGAGGGA
GATATAGTCTACCTAGCTATAAAAAACATTAAAACAGACTAACTAACTTATAAATTAGACTATAAATNTA
TTAGACCNTATAAAGTACTANAGAAAATCTTAGAAAATAACTATAAACTAGACCTACCACCGAAAGTTAG
GCTCTATCTAGTCTTTTATATTTTANTACTTGAATTAGCAGCAGATATAATATAAGTTAAAACAGGCAAT
AAACTATAAGAAATCNCAGGACTAGAAGTCTATAAAGCAGAAGCNATTAGAGANATANATAAAATTAATA
GNTAAAGNGNATACCTAATAAAATAGAAAAACTACCTAGAAAGCAAAAACATATAGGAACCNCTAAAATA
CCTTATTAATGCCTAATAACTCCTAAAGAACTTTTACTAATAATATCAGAAGGNAAAGGATTAAAGTTAA
AATCACCTAGACCTAGAGAANCCTAGTTAATATTATTAGGATTTAGAGACTA

>Fol4287_family-12#Unknown (Fol4287_family-12#Unknown)
ACACACACACACAAGTCTATTACGCCCGGTAGGCCAACGCCCAAAGGGCTCTGAAGCTAAAGNTACATAC
ATCTCGCTAGTTATTGCCTTGCTCTCGCCAAGCCCATACGATTCTCGCCTTGTTCTTTCCAGTCTAGTCA
TCGCTCTTCTCCTTGGTCCTCGTGANTGTTAGTAGTAGCAGGCCAGCTTGAAGNCCAATTCCTCCAAGTG
TTCAGTNTCCTATCTTCGGCGGCTGAAGCGGTGCCTGCTNTTGGTTGTNCGAGGGCGTCGTAGGTTATCG
GTTAGTGTTGATAAAATGTTANTAGGTTAGTAGTGTTCTCGTCATCTCTGTTCCAGGCGACCTGTNGCGA
TCGCGAATCTGATCGTNGCTCGCACCGCCTCCATGTTCGGCGTCCACTTCTGNCCGTCTGACGCTGCCTT
NCCTCCCAGATAGAAGGAGAGGTTGCCGCGTTTCTCGTCCGTACACTGNAGCATCTCTTCGCGCTGCGCC
GTCCATTTTACGCATCGGAAGAGGAAATGCTCTACCGTCTCTTTTGCCCGCCCGCATGCGCATTCATCCG
TCGGTGCTGCTCCGATCTGATANAGGTAGCCGTTCAGTCGCGCCATTCCGGTTCTGAGCTGCGCCAGCAC
GCTGGCTTCTTTCCACGATAGCCGATCGTANAGCAGNCGAGTATGTTTGCCNGGCAGAGCCGNGTCGACC
TTCCTCGAATGCCTGCCAACTCCGTCTGGTAGCTTCCTCTCCCTTCGCAGGTCTGCCCTCGTTCGACTGA
GAATTGTGGTCTTTGCTTTGNTCGTTCCTNTNCGCGGCGTGACGTACGGCTCCGTTGCGTGACGGGCTGA
CATCTTGGCTGTCTTCTGGATTTTGAGCTCGCTGTCGGGTGGTAGCCAGATGAGNTTGACTCTGTTTCCG
TCTCCTCTGAGCTTCTCTATAGCATCATATATCTCCCGAATATGCCCTTGGCCTGACTGCTGGCGAGGGT
TACCTATAGCTTGTGCCGCCGATCTGTTACTCGTCAAGATCGCNACGACTCGATACTTCATCTCCGGCAG
GTANCTNAGGCCATGAGCGATCGCTGCCAGTTCGGCCGTGTACGGGTTGTGTTCTTCCCTCGTGCCCAGN
GTGACCGAAAAGGCTTCGCTGATCTTGCCGGCTCTTGCCACGGATATGGGGATTCCGACGGCTCCTCCCA
TGCCGACTAGATCGTTCCNCGCNGAGCTGCTCGTCGCTATCCTGACCGCCCATCCTGCTTTGGCTAGCTC
TTTGATCTTGTCNTCTTCTTCCCCTCCCTGNCCGCCCAGTATGGCTTGTANGCGTNCCTCCCACGGNGCG
AGGGCGAACGGCTGAATGACTTCCATGGTATCCCTCGGTANCTCTCTGCATACGTCCGCGATGCGCCTGA
GCGGAGATATGAAGCGCCTGAAGGCTTTGATCCCTCGTAGGAGATTCCGGACCGGGTTGGTCCGCGGCAG
CGTGTGTATGTCTACCCANAGCTTGCTTGCTCGTCTCCAGAACCGTTCGTGGATGGTCGCTATGTGGGCT
TCNGCTTCGGCTACTCCTGTCGCCACGCTTGTGAAGGACCCTATGATCGCCTGCGCTCCTATCCTCTGNA
CTCGATGGACGGCATACGCCGGCGCCGTTTTGCACGCATGCATCCAGACGTTGGAGGCGTAGTCCACCAC
NGGGGCCACCGTGGCTGTAAAAAGCTGCCTCGTTGTCGAGGGAGCCATTCCCTTCAGCCGTTTCAGTTCC
ATCGCAGCTCCTAAACCCTTCGTCGCTGCCCTTGCGATGTGTTGCTTGTAGTGAAGCCGCGAGTCCATGA
CGACCCCNAGGATCTTGACTTGATCCTTCGGAAAGACTCTCTCGCCCTTGATNGCGAANGGTTCCGAGTC
TACCCTGCCTGTGTACCTGGTGAAATGTATGATCGCCGTCTTTTCCGCCTCGAACGTCGCGCCGCTGCGT
CTCTCCCAGTCNAGAGCTTTGTCGATNATCGCTTGTATCCCTCTCCGGTTGCT

>Fol4287_family-13#Unknown (Fol4287_family-13#Unknown)
TATGTGTATTTTTCGTCCGGGGGGCCGTAACGGCCCCAAAAGTCTCCTACTGGAGCACAGGACGTGCTGA
GCTAGAGAAATCGGAATCTATCTACACGCTAATTACAGAAATGCTATTGGCTATAAAGGATTAGTCATTC
GCGACGCGAAATTAGTCTTCCCCTCGGCGTCCAATTTCTGCAAACGCGTCAACAGACCGCACTCTATCCA
GCATATCATCGGCACAAATGGCGCATCCTATCGAGCCTGTTACCCGTCAGCGGGATGACCAGGCGCGGCT
GNCGNATCGCAGCCGCTTANGGTAAGCCTGNTGTCAGGAAGGCTGAGATCGTGAGCCTNTGCGCGCGGCA
GCCCGGGGCTGCCTCCGAGTGGTCNCGGCCAGATGGAGGGCGCTGCAGCGCCCTTCATCTGGCCGCGAGC
ATAGGTAAGAGAGAGAAAGAAAGGTAACAAAAGAAACGTGTGGAAGATAAAGAAGGAAAGAGA

>Fol4287_family-74#Unknown (Fol4287_family-15#Unknown)
TGTTACGATTCGTGCCCGTAACAGCGCTGTAAGGCTTCTATAAGGCAGCTGTAGCACACCCATGATTGCT
TGCATAGCGATTATGGCCCGATCTTTTGCCCTGTGGTTTAACGGCTTGTGCAACCGTTACA

>Fot1Active (MarCry-1_FO)
TCGATTAAGTTATCATCAATGTGGCTCTATTAAGActaacgtgtatgataagcgagtgtcacagataagc
gagtgtcacaaaaatctcaacctcttgactttAAATCGCTTTAAAACCACCATaaaccatctaatcaatt
aaaactactcgctatactcttctcctggggtctcaatcactacccgacaggtccttgcattatgcccggc
cttgccgcatacaccgcaacgccgaccacccgggcgctccgaccttcctcgagcaccatttctagatgat
tcggccactacctgcgcatcaacatccatctgatcaactacttgcgatgcttcctgtactgtcatcgccc
ctcctttctgtagtctagtcctttttgcccttcggcgccggcttagtatcttatttgcttgttcaagatc
ctttaacctagcctctactaaggctagccgATGTAgagctgcctttgttgctttagtactagactttaaa
gcttcaattattgactctggggagctgcttttatgacttctgattcgcctttcgaggtattcagattgag
attgagcctcagttgctgtctttggggtcttgaaacccatggggtcgAAGGGTTAGCAGCCTccccggga
ggcgttggagtccgtagctgcacatcaagctttgagattacattTTTCCGGGTTAAGAGGAGCAAgacca
gctcctctaaaacctccccggatattgctttcagtAAAAGTATCTTTAAATGCAGcataaaaggcagaaa
agaactcggtcttagaaatatgggttatagagcatctaatcagatgctctatttctcgaccataagcctg
ttttagcggccaaagcacccaacatcaaggggttggagtaggtgagatgcatgagcaggcatacagagcg
tgataatcttgttctcctggcaatatctctcgaaatcggccgagtggtggctttcgtgaccatcaagatc
agaagacgataccgagcatTTAACCGTTTAGTTgtagatcgatcaaagtgctttagccactcgagaccca
gctcgttatttgtccatccattttggctcgttgcaataacccaatcgcctgggaggtcgcattctcggta
ccaattcgcaagtgatattggcctgcaccaatgataaacggcgcgatcgattggccttctgcgttaatcg
cctggatcacagtaatccattcccggtttccaggctgcactgattttggtctttgcttgcctttctgaac
cggtgacaaccattccggccataataacgccatcataaagccagtctcatcaaagttccagatatcatct
gatcggataccatacttcgcgattgtgttctgtacaagcctgaaccagccacgaataatagtcggatctt
cgcatttagctctttgatagtcatatttgcgaaataaacgcgtctttagctctggttgtcgctttatgaa
gttatgagcccagcgcttgccaacaggtgacgcgtcgcggtctataagcagagaattggccatttcttcc
acaaaacgcaatcgcgagggaaatcctcgcgaatctaggtcaaggacgaattgaactattatctgttcct
ctagatcagatagtttccgtgagtttgggatggaatcgcgtcgtgaatgaatgccatgttgacgacgatg
taAGGTACGGTAATGGACTTTATAGATagttgcagcgcgtcggatacttaatttggggtcattttgaagg
gcctgaagggcaagaagaattctagcttcatctgagggttgtgacatatttggtggttgagaagtatctg
atcaaatggaCATGTTGTAAATTGAGGGAtctttgtgacactcgcttatctgtgacactcgcttatcata
cacgttatATCGGATAATATCTATTC

>Fol4287_family-25#Unknown (Fol4287_family-25#Unknown)
TAAACTAAGCCGTGCTAGGTTTATTATTAGCAGATTGCATAGGGCGTAATACTAAGCTTATCGAAGTATT
ACGTCTCTTAATAGTAGATTTAATGCGTATTAGGCTTAATTAATATAAAGAAGTTTTATTAATAGCTAGT
AAGCTAGAATCTATAAAAGTGCNAATAAATATATTCTATATACTAGAGGTAATAGTATAGGAGTAATACG
ACATAAGGTCGTTATCGGTCCTAGAACGACGCGGTCCTAGAGCGCCGTTAGTCCTATATTTATCGGTCCT
GTTCTGGTTAGTTATTAAGGTGGAGATTATTATAGGGTATATATAATATAACCGCTAGGGTTATAATATA
ATCTCTCCCCTCTGTTAGGTCTTATCCTTAAGGCCTGTTATCCTANCTANTATTAGTCTTCTTTCGGTAA
GTTCTAACTTAAACCTTTTATTATTATATCTTANGATATCTAACTATATATCTAAGCAGTTATCTTACAA
GGATTATAAAATCTAAATACTTATACTTTCTATTAAGTTTANTAATAAAGAAGCTAATATGCCTTATACT
TATTATTTTTAGTTAGGAAGAAGTATCTAATATCTGCTAATTCTACTTATTATAGTAAGTATATCTAAGC
TAAGAAATCTTATAATAGTACTTATATTGCATCTTCTTATAAGTTATTATATATTATTTTATTTAGTTTT
CTTATTAACTCTAGTAGTTATAAATTTAATAAAATAAGAGAAGAAATTAGAAAATAATAAAGANGAGGCN
AGTAAGGATCTTCTTAAGCTTTATAAGGAGATAGCAGNGCTATAGTCTTATTTAGCTNTAGCTGCTAGTT
ATTTATTAAGGATTTGTAAGATTNATAATNAGGTAAAGGAAAAGCGTTCTAAGGCTATTTATTATAGTCT
TTAGGAAGTAGATTAGTAAGATAAGATCTTATCTAGTTTAGATGCTTATAAAGATGTATTACTCTAAGAT
CTTTAGGTAGATTATATTCCTAATAATATTAACTAGNCTTCTTTAGGTCTAGGTGATAATTTTNTTAATN
CTTCTCCTTTATTTAGTGTTAGTAAAAGTTCTTTAGGAGTTATTAGGCATTAATAAGGTATTTTAGNGGT
TCCTATATATTTTTACTTTCTAGGTAGTTTTTCTATTTTATNAGGTATTCTCTTTANCTATTAATTTTAT
AGGTNTCCCTAATNGCTTCTGCTTTATAGACTTCTAGTCCTGAGATTTCTTATAGTTTATTGCCTGTTTT
AACTTATATTATATCTGCTGCTAATTTAAGTANTAAAATATAAAAGACTAGATAGAGCCTAACTTTTAGT
AGTAGGTCTAGTTTATAGTTATTTTCTAAGATTTTCTATAGTACTTTATAGGGTCTAATAAATTTATAGT
CTAATTTATAAGTTAGTTAGTCTGTTTTAATGTTTTTTATAGCTAGGTAGACTATATCTCCCTCCGAAAA
GGTTAGTCCCTTTAACCGTTTTAGGTTATAGTAGTTTTTTATATATTTTCTAATAAATTTAAGTTCTATT
TTTATTTCTTTATATAGGTTTTTNAGGTTATTACTTTTAAGTATAGCAGCTAGGTTAATTAATTTTTCTT
ATTATGTATTATAATATGTATTTAGTATAAATCTAAAATTNGTATAAGCTAGTATAAGCTTTATACTTTT
ATTATATGCAGTATTATAGGCNAGTTAGGCTATTAGTAGTTTCTTAACCTAATTATTCTATTTATAGTTA
ATATAATACTATAGGTATTATTTAAGTACTTAGTTTATTTATTTNGTTTATCTATTNACTTACGGTCNAA
ATGCTATTATAAGTCGGTAATTTAGTCCNAGTTATGCTATAAGTAATTACTAAAATNTTACTGCAAATAT
AGGTCCTCTATCTAAAAGGATTTCTATAGGTAACCTATATATACTAATAATATATTAGTAAAAAATATAA
GAAAGTTCTTCTGCATCTATTGCTTCTCTATAGGGTAGGTAGTANGAGAATTTTATAAGTCNGTTAATAA
TAACTATAATACTATTATAGAAGATTCTAGTTAAGGGTTCTTCTAATAANGGTAATTTAGTTATAAAGTC
TATTATAATTAAGTCCTAAGGTTATTATACTACTAGTAANGGTTATAGTTATCTATAAGGTTTATATCTT
TATGCCTTTATTTTTATATATAGGTTATATTATTTNATAACCTTTTTAACTTATCCCTTTTTAAAATAGC
AGTAGCCTAGTTCTTAAAGTCGTTTTANTGTTTTCNTAACTCCTTAGTATCTATATAATAGGTATANATA
GANTTTATAGATAAATTCTTATTCTACTCTTTCTTACTTATCTTAGTCTATAAGGGATTATATTAGGTAT
CTCTATCCCTGTGGTTTTTATTTATAGATTAAGTATTTATTTATAATTTATCTGATTTATTTATCTCTTC
CTAATCTGAAATACTAAGAGAGATAGCTTATACTGGCTTCTTCGGGTTTCTTATATATATCTTAATAGTA
TTCTTTTAGTTATTATATAGAGATATATTTCTTAAATCCGATATAGTATTGTTTTTCTTCTTCTGTTATT
CCTTTGCAGGTTAAGGCAATAGTTTTAATAGGTTATATAAACTAATATTCTCCTTTAGAGTTAGTTTCTA
AGAGTTATTCCTTAGTCTTAATAGTTCTAGTATTAAAGTCTGGTTATTAACTAATAGCATCTACGTATCT
ATTATCTGTTCCTTTATAGTGCGCTATAGTAAAGTCGAATTTATATAGGTATTCGGCGTAGTATAGTTAT
TATTAGTTTAGCTCTTATATTATTGCAAAGTAAGCTATATTCTTATAATTAGTAAANACTTTTACTAGGT
ATTTACTTCCTCTAAGGTAGTATCTAAATTCCTTAAAGCAGTTAATAATAGCTAGGAATTCTTTATTATA
GATAGG

>Fol4287_family-33#Unknown (Fol4287_family-26#Unknown)
CTAAGTTCTCTGTGGTGATATAAGCTCTCAGCCACAAGTCTCAACTGCAAATAACACATCTGGCTCACAA
CTTAGACATTATACCANAATGCCTGACCAAT

>Fol4287_family-38#Unknown (Fol4287_family-38#Unknown)
TATATATAGACTCCCCTTACTAATTTAGGAGCAGCTCCCCCTTAATAGTAATAACCCTTTTAGATATATT
AAAGAGCTACTTTTTATATATAACTAAGTTACCTATAAAGGCAGTAAGGAAGGCTGCCTANTCTANCTNA
AGGTANTAACCTTNCCTTAGGCCTCTTTCTAGGTCTTTAAGACCTAATAGCTTAGAATTAACCTAGTTTA
GATTAATTAAATTAATATAATACCTCTAATTTATATAACTAATTAAGCTAGATTAGGCTATANTTAAAGA
TAGCTATCTTAATNAGGCTNAATTTACATCTTAATAAGAAGTTCTTCCTAATAGCTTTAGCTATTATTAT
ATAAATCTCTTTAAGTTCTTCTTTACTAGCTATATTTAAGGCAGGCCTAATAGCTANATTAAGGTTATAG
TTAGTTATATAATAGGCATAATTATATGGCTATAGGCTATTTTATATAGTAGGTATTAAGGTAGTATAGC
TATTATANTATTAGTAAGAAGGGTTAGAAGGGAAAGCTAGGTTAGGAAACNTACTTAGTATAATAAATAG
ACTAGGCATA

>Fol4287_family-41#Unknown (Fol4287_family-41#Unknown)
CCTCAGGGAGCAAGAAAACTTCTGACGTTAAATCAGGGTGCCAAAATNAACTGGTCTAAAGGCCTACTAA
GATATACTAAACTTACCTAAGTCTTTTCGTCACTTAGGATAAGAGGTCCTAAGTTTTCTTGCCTCCCCT

>Fol4287_family-42#DNA/MuLE-MuDR (MuDR42_FOL
)
GGGGCCCCATAGGGACACGCCTAGGCGCCTCTCCACTTCTGCACGCGTAGGCGTGCGGATTATGTCAGCC
CCCAATTTGGCACAACTCCACAACTGCATTTCTCAGGGGCTGCGGCTATTGCTGCCATTGCTAACCACAA
CCGTAGTTTTCAGGGGTTGCCGTTATGGCGCAGACGGCATTTCCTGATGACGTGCTTCCNCCNGAGGGCG
NGTACGACTCGCGGGAGGCTCTACTCGCNGCGATCAACGNNTGGGCAGCACCAAGAGGCTACGCGTTCGT
AACTGGGAGGTCGNCGCGACAACNAGCGGCAGGCGGATTATCACGTACGCGTGTGATCGATGGCGTCGGC
CGCCAAGCGCCTCGAGAGAACGNCAGCGCAAGACTACNACGCGAGGAACCGGCTGCCGGTTCTCTGTCCT
CGCGAAGGAATCCCTAGATAAGACGACNTGGNCTTTACGGCACCGTCCGGATCAGCGATTTTCTCCACAC
AACCACGAGCCAAGCCGGCACAAGTCNGCNCACCCAGTCCATCGNCAGCTNTCCGATGCGGACAGGTCAA
CAATCAGCCGCCTTGCGAACGCTGGTGTAGCGCCGAAAGANATCAGGACCTACATNCGCCAGAACTCGAA
TACCATTGCAACCCAGCAAGATATCTACAACCGCATCGCAGATAGCAAACGAGANCTCTGTGAGGGCCAG
AGCACNATNCACGCTCTTGCTAACCAGCTNGACGAGGAAGGNTTCTGGAGCCGAATGCGGCTCGACTCGG
ATGGCCGAGTCACGGCNGTGTTGTTCGCCCACCCGGAGTCGCTGGCATACCTNAAGGCATACCCGGATNT
ACTTNTCTTGGACTGCACATATAAGACGAACAAATACGGNATGCCGCTTCTCGATATGATCGGTGTTGAT
GCCTGTCAGCGATCNTTCTGCATCGCCTTCGCNTTCCTCAGCGGCGAGGNNGAGNAGGACTACATNTGGG
CNTTGGACCGGCTCNGGTCNCTGTACGAANTCTGCAGCGCAAGGCTTCCATCTGTNATCCTGACNGACCG
CTGTNTGGCCTGTATGAACGCTGTNGCNANCTGCTTCCCGTCTTCGATNTCGCTNCTATGCCTNTGGCAT
GCCAACAAGGCGGTCCTNCGCTACTGCCAGCCAACNTTTATGCGCCATAAGCGAGGGTCNGAGGCCTATC
AGCAAGGTCTGAGCGATTGGAANGACTTCTACGGCCGCTGGCATTCGATCGTGANGTCGNCAAATGAACA
GGCATTTGANCAGCGCGTACAGGAGCTCGAAAAGCGCTATCTGCCTCANTATCTCGAAGAGGTCGGCTAC
ATCAAGTCNAACTGGCTCGACCCGTACAAGAAAAAGCTCGTNAAGGCCTGGGTCGATCGGCACCCTCACT
TTGGTAACGTGGTTACCTCACGGGTCGAGGGTATCCATNGGCTCCTTAAGAGCCACCTCGAGANATCTAC
GCTAGATCTCTTCGAGGCCTGGAGAGCTATNAAGCNTGCGCTNCTTAACCAANTAGCTGAGCTGCGATCN
AACCAAGCCAGGCAGCAAATNCGAACACCNATTGAGCTCTCNGGATCNCTATATAGCGCCGTACGTGGCT
GGGTATCTCACGAGGCTTTGCGNAAGGTTGAGGAGCAGCGGAAGCGGCTCATGAAAGAAGACCTGCCTAG
TTGTACCGGNGCNTTCTCNCGATCNCACGGGCTCCCTTGCGCTCACACGCTCGAGGCTCTACNAGAGCAA
GGCCAGNCCCTTCGNCTGGAGCATTTCCATCCGCATTGGCATTCGAGTCGNCANGGNGNCCATCAGNTGC
TNTTGGAGCCTCGCACCGATCNGATCGAATAGCTGCCGGTTCTACCACAAGTAAATCGCAATCGAGCACT
CAGNGAGAGCCAAGCGCATTCGAGGCAGTCGAGGCAGCAGCGCAGCCGAGAGCACGACCTAAATGCAGCA
GATGCCACACACTAGGNCACANGATGACCTCAAAGGCATGCCCNCTGCGGTACGAGGGGATCTTGTATCT
GTCATCATCGTCAGCACAGGTAGAAGCAATGCCAGTGGCACTCTCGCCAGCATTATCCGGGGAAGCACGA
CCAGCAGCAGCAGTATCTGCATCTGTATCATCTTTGCAGGAAGGGGAACCACTGGAAGACCCGTCATCAG
GATTATCCGGACACGCTGGGTCTGGCAGGGATGATACCAGCTGCACTGTCGTNAGCATAGAGACGGCGGC
GTCACCGGCAGATGTCATCAGCANNGCCATCGNCATCAGCGGAGGGACGTCCCCGCCAGTAGCGCCATCG
GCANCAGCGTCAGCGGCGCCGACACTAAGATATGATGACCACGAGCTATCTATCGGAGATATGTTGCNGC
NCGAGATGCTTGGTATAAGGCGCAGCCTCGNGGTAGCGTCAAGACTAACCAGCAGTATCGGAAGGCGATG
GGCCTACCTCTGCGGTACGACAAAGCAAGCTACCAGCTGGTGTCTTGACTATAAGCAGATGGGNAAGCGC
TGCACGACGCCGACCGGATCTAGAGANTGGACTAAGGAAGAGATGATGGCGTACCTGGATTGGAGCAAGG
CAGAAGATGATCGNGTNGAGGCNCAGGTAGCGGCAGAGATGGAAAGCAATCCTTTTTCTAGCAGAAGAGG
CATGCGCGANATCTGGGAGGCGGCTGAGAATGATGGAAAAGAGCAGCAGGAATTGTATTCAGCTTGATAA
TTAGGAATTCATTGCAGTTCTGAATCTCGGGATTCTGAAACCCGCCAGCCTCAAAACTCGAAATGCAGTT
GTGGAGTTGTGCCAAATTGGGGGCTGACATAATCCGCACGCCTACGCGTGCAGAAGTGGAGAGGCGCCTA
GGCGTGTCCCTATGGGGCCCC

>Fol4287_family-50#Unknown (Fol4287_family-50#Unknown)
TGTCAGACATTACGTGTATTCGGTCCATTGATGCGGATTGGTGTATTCATGTTGTGTTCTGTTGAAATCT
GCCCCTTAGAGGTTTTACCATTTCGGCTGTAATCTTAAAGTATCCCTGCTTGCACGTGAGACCCCAGCAC
CTGTTCAACA

>Fol4287_family-53#Unknown (Fol4287_family-53#Unknown)
ATAATTTAAGTATANTATCTGCAGGGGTTAGTAAAAGAGTAGCCTTTAAAGTAGGTTATAGGAAGAAGAT
TAGGGCTAGCTAAAGAGTAAGGCTTTCTAGCTAGGTTATATATAGCTAGGTTTAGGCTATAATTAAGGCA
GCTAATTATAATAATATTAACTTAATAAAGCTTTACCTACTAAGGGGTAATAAATATTTAAATTATATTA
GACTTTAGAGATACTTAGATATACCTTTTAAGGCTAACTTATAAACTTAAAAAAAAAATAAATATTATAT
ATTATANTTAAAAATATAATAACCTTAATATTA

>Fol4287_family-58#Unknown (Fol4287_family-58#Unknown)
GATAGGGAGTCTATATATAGAGTTCTAAGATAAATATAGGGTAAAGGCAGGGTTTAGAAATTTAAAGGAA
TTAGGTTAACTTTTATATAAGTTAGTTAGTAAAAGTTAAATTAA

>Fol4287_family-60#LTR/Copia (Copia60_FOL)
GTGGCGCTCCTGCAGACCAAACTTCGACACGTCGACATCCATAACCACTGGCTACGCCAGGAAGCACTCG
CTAACCGGATCTCGGTCCGGCATACTCCCACCACCGAGATGATTGCGGACGGCCTCACGAAGGCATTACC
CGCTCAGCAGTTCCAGAAGTTCGTCACACAGGTTGGCCTAGTGGATATCAANGACAGGATTCAAGAGAGA
AGGACCAAGGAACTCACTGCGGAGGACTTTGTCAGAACAGAGGAACANCTCGATGGAGGAAGAGCCGAAT
AAGGGATCGGAAGGATGGCCAACCTGACAATAGGAATACGGACTGCACAGACTGAGCCACGATGGCCGGT
CTGGGGGGTGTGTTGAACAGGTGCTGGGGTCTCACGTGCAAGCAGGGATACTTTAAGATTACAGCCGAAA
TGGTAAAACCTCTAAGGGGCAGATTTCAACAGAACACAACATGAATACAC

>Fol4287_family-61#LINE/Tad1? (Fol4287_family-61#LINE/Tad1?)
GTAGCAGCACCGACGGATGAATGCGCATGCGGGCGGGCGAAAGAGACGGTAGAGCATTTCCTCTTCCGAT
GCGCGAAATGGACAGCGCAAGGACGAGATGCTGCAGTGTACGGAGANAATGAGNGGCAACCTCTCCTTCT
ACCTGGGAGGNAAGGCAGCGTCAGACGACGCNAAGTGGACGCCGAACATGGAGGCGGTGCGAGCNACGAT
CAGATTCGCGATNGCCACAGGTCGCCTGGACACACAAAGAAGCCAGATGGCAAGAACATCACCTACTAAC
TCTTACTAACCCACTCACACCCTATACTAAACACCCTGTGCAACCAGAAGCAGACGCCGCTTCAGCCGCC
GAAGATAGGACGCTGAACACTTGGAGGAATTGGCCTTCAAGCTGGCCTGCCGGCAATACTACTAAAACGC
GGGAGAAGCAAGGCACAGCAGAACAGAAAGGAAAAGAACAATCGAGGAGCAGGCGCCGTATGGGCTTGAG
GANACGNATTTCAATTGATGGTGTGAAACCAAGGTNCAGTATGGGCTTTAGGAAAATGCGGACACAAATT
GAGCAATGTGTGGCACAGCATGGGCTTGGGGAGACGAGGACGAAAAGCAGGCGNTGTACGTAAGCATTAG
TGACTAGTGCCCTNTCGGCCAGAACAGGCCGCCGGGCGTAATAAATTGTATTGTATTGTA

>Fol4287_family-62#Unknown (Fol4287_family-62#Unknown)
CCTAGTTTAAACCACTGCTTTTTTACTAATTTTACTAGATCTATTCTTATATATAAGGTTAATTAGTTAT
ATACTATACTATATATATTTAATTAATAGAG

>Fol4287_family-71#DNA/PiggyBac (PiggyBac64_FOL)
TATCCCTTTGAGTGCCACAGCCCTTAGGAAGGTCACTCGCCCCACTTAGCTTAGTCATAAGGTTAGTACG
TGCGGGGTACCGGAAGTTCGTAAGATATTTGCCAAGTCTGTAAGGTAGCTCTTTGTAACAATCAAAACTG
CTGGGACTTTTACCATCATACAAATTAGTATGTGTGGAAAAGTACCGTTAGTTTCATTTATCTTGATTGG
CTCTATACCCCTGTCGTGACCCCGCCTAAGGGCTGTGGCACTCAAAGGGATA

>Fol4287_family-68#Unknown (Fol4287_family-68#Unknown)
TACAGTGGGATGCAATAAGTTTGAATACCTTTTGAAGTACTGATACCCCCTGTCTAGCCTATTTGGAGTT
CAGCCTGCTTCTAATCTGAGGAAGAAGCTCGATCTAGCCAATCACTATATTCTTATTAGCCGTGCAAAAG
CTGATATGCACGTGGTAGCTGGCTCAAAGAGGCTAGCGGCGAAAGAAGATACACGCCCGGTATTCAAACT
TATTGCATCCCACTGTA

>Fol4287_family-70#Unknown (Fol4287_family-70#Unknown)
TAAGGCGCGCGATGCAAGCATCAGCTGTCAGGTCTATCAACTCAAAATAACACTCTCANAAACACACTTC
AGGCAGCATACCAACTACCCACACAATAGCCCAAG

>Fol4287_family-72#Unknown (Fol4287_family-72#Unknown)
TATTATAGCTNTACTATTATAATACCTATATTAGAAGAAGCCTATAAATACCTAATCCTAATAAGCCTTA
TTTAATAAAAGGCTATAATATAATTAATATAATTAANTAAGCTATTAAGAAAGATAATTATAATAAGCTT
TATAATATAGTAATAAAAATTAAAATAGACTAAGNAAAAAAGGATAATACTAGCTATATTAGGCTAGTAN
TCTTTAGTTATAAGATCCTCCTGCTTATATAGCNTTATTATAAGCTAATTAATAAAGGCTTCCTTAATTN
TAAGATAGAGNNACTTTATAAGCTAGAAGGGAAGTTANTTAGAGGGGTAAATCTAAGCCAGAGGGAAAGG
GAATTTATTAAGGCCCTTTATAGCGGCTTATATAATAAGTAGCTTAAGGCTATCTAAGGGCAGGCTAAGA
GGGTACTA

>Fol4287_family-73#Unknown (Fol4287_family-73#Unknown)
AGGGTTAATGGCGAAGCCGCATTCGACGCANATNATNGCTGGCTCCGGCGAATTGTAGTANAGGCCGAGA
CTCTCGAGCTTTTGNAGCTGACTCGGCCGCAATGTGACAATAGCATCNGTGTACGTCGCGAGGCCTGTCA
TATTGATAAAGTTGAGAAGGCAGCAAGAGGATCGGATACCCTCTATGAAGCCACATTTAGCCAAGAATAA
AGAGAGAGCTTGATTGCTGCTTCCTTCCTCCTAATCGACGCAACCGAAATTACTACACGCTGTAAAGTCT
AAGAGCGCGGTCGTCTACATGGTTGGCACGGGCCTTCGTGGAAGAAACGCGGCGCGTTTCGCGTTCTNGG
TTTACGGGCCTAAATGGAAACGCGGCGCGTTTCCAGAGGGGAAATNCGGGGCAAGAAAATGGAGACGCTG
ATTGGTGCAGAAGCGGAAACGCGGCGCGTTTCTGGTCTACATTCTTGAGTAGG

>Fol4287_family-75#DNA/PiggyBac (PiggyBac75_FOL)
GCNGCTAATGACCCCACCGGCGCGCCTGATTTTCCGCCCGAAGAGGGCCGCGGCNACGATTTTCAACCTT
TCAACNTAGAATATCGCGATTTTNAGATCAACCCTCTGCCCCAGGAACCACTTGAACTATTCCAGCTTTT
CGTACCTATTTCCCTTGTANAGTCATGGGTCGAATATACTAATAGCTGGGTCNCTTACCTGCTTGAAAAT
GGCGTTATTGATAGCTGGAATACCCCCCTTTCCGAACACTCGCGGNTCCTCGANTGGGAAGGCATCTCCG
CCGCAACAGCCTATGTATGGCTTGGNGTCCTNATTTACCTAGGAATTCATAGGGAAATATCGATCGAGGA
CCATTGGAAGGCCCCTAGCCTAGGAGATCAGCGCCCTCTTCACTCAATTATCAAGTTCATGCCNTTACGG
AAGTTTCAGCTGATCACACGGTATCTCCGCACCTTTGACCACACCAANCTCGATGTGAGCGATGAGAGCG
ATCTTCCGAAGACCTTCCAAGCGGCTGAAGAGTGGTCTGACCACATACAGAAGGTGTCTATCGAGCTCTA
TCTTCCAGGGACTAATCTNGCTGTAGATGAGTGTATGGTCCGCTTTACAGGCAGATCAAAAGAGACAACG
NTCGTCAAGGGNAAGCCCACGCCNGTAGGCTTCAAAGTCTGGGTTATCGCCCAACAGGGCTNCTTTCTGC
GGTGGCTTTGGCATGTAAAGGCATCACCAGTTATGCCTGTNACGGTCAAGCTACAGACGCCGAAGCCGCA
CGGCAAGAAGGGAAAGCTACAGACCGAGATCCCTCTCAGCAATACACAGAGCGTCGTNGTTCACCTANTA
AAAANGCTGCCAANGCNGACATATCACGTCTTCGCGGATAACCTCTTCTCNTCGCCGCANCTCTTCCGCC
NNCTTCGGCAGCTCGGNTACGGGGCCACAGGCACAGCNCGCCCTAACTGCGGCATCACCACCGAGATGAA
GCAGATAAAAGAGAC

>Fol4287_family-77#Unknown (Fol4287_family-77#Unknown)
CCCTAGTCCTACAGTCCAAAATCAACTCTAGTAGAGTTGATTTTATTGACCCACTTTAAACCTAGTAGGG
TTGATTATTGCCAGGGTGTAGAGTTGATTTGACGTTGTTCTATATACAGGAATAGTAGTGCTGATCAGAA
CAGGGGTTT

>Fol4287_family-78#LINE/Tad1 (Tad1-78_FOL)
CAACAACAACAACAACACCGACAANCNGACCCACCTCATCGCCAAGGGCAACAANCGACCATCGCCCCAC
CCCGACAGGACCTCCGTGTCTTCATCCGTCTAGAAGCCGGAGCTCCGGCCAGGGCCCACAGTGGCTACGC
AATCCGGACCCTGATCCGGGAAAAACTCGGCGCCGTCTCGGACAAGATCCGGCAGGTGTTCCAGGTCAGG
TCCGGATGGGCCGTCCTGGCCGCCGACCTCGAAACGCGCGACTTTCTCGTAGAGAAGCAGGCCGAGTGGG
CGGCTGAACTGGGAGCTACGGCAGTAGAAACGAACAAGGAATGGTTCACCTATGTGGTCTCAGACTTTCC
CAGAAGACTGACCGACTTCCACGGCAATGAGGTGGATAGCGACAGCGTCGTCAGCGACGAGATAGAAATC
CAGACGGGGCTCAAGCCCGTCGACATACGCCCCGCGCGACAATTCTCGGACAACCCCTTGACCAAGACCC
TACTTGTGTCCTTTCTGAAGCCCACNAAGAGATNCTGGTCNCTCTTCGGCAGCCGCGCGGCCAGACTCGT
CGACAAAACCGACCGNCCNAGACAGTGCGAGACGTGCTGGGGCTACCACTTTGCCCGCAACTGCCATAGA
CAGCCAGTCTGCCGACGCTGCGGCAAGACCGGCCACNCTNCGGACGACTGCGCCGCACCAGAACAGTGCG
TCAACTGCTTNGGCCCTCACCAGGCCAACTTTCGCAAGTGCCCAGCTCGGCCGAAGAAAGTGCGCGGCGT
NCTCCGCCGACTNACCAAAGAGCAACGAGAACATGTCCGGACNGTAGGCGCGGAGACATACCGACAACGA
CANCNAGAACCGCAACCGGAATCGCACCTGGAAGCCCAACAAGGCGCGGCTGAGCGGCAAAGGGACGACA
TCGCATCACANGAACAGCCGAGCGCTCGTGCTCCGAGCCCAGCTGCATCAGGAGCACCCTCGTGCATCAT
GGTGGCCACAACCCCCCGGGCCGGCTACGAAGCAGAGGAGGAGCCCGAGCATCCCAGACCAGGCTCACCG
CGAAAAGCGCCGNATAGTTCTCATCACCCGTCCTCATGACATGGCCAGGAATAGATACTCGCAGACACGA
AAGAACGACAAGAAGCCGCTCAGGATCTTCCAGGCCAACGTCGGCAAGATCCCTCCGGCCCACGACTGCG
CCCTGGCGCTGGCCGACTCGGAACGATATGACATTGTGCTCCTGCAGGAGCCGTGGACGGCTCATACNGA
GACCCGCTCTCTGACCAAGACTCACCCCGCATACGACACGTTCACGCCAGTCGACATGTGGAACAGCAAC
GACACTCGGCCTAGAGTGATGACATATGTCCGACGAGACCCAAGACTTCTGGCTGACCAGATCCGGCCCT
TTCAGACTCGCGATATTCTNTGGCTCACGGTCAACGGCATGACGATAGTCAACTTCTATCGCCAGAACGA
CGAGAGGGACGCCCTGAACACGCTGCTTCGATGGCCTGTCCCGGAACGCTGCCTCGTCGCTGGCGATTTC
AATGCCAGACATCGTAGTTGGCAGACGGGCCAAGCTACGAACCGCGGCCAAGAGATNGCAGGCTGGGCGT
CAGAGAATGACCTCGACCTTCTCAACACTCTAGATATCCCGACAAACCCGCACGGCAACACGATCGATCT
TGCCTTTACCAACATGCCACTGGCCGAAGCTACCGTCGAGGACCATCTCGCCACTAGCTCCGACCACTTC
ACGCTCAGCTTGACCTTCCCCGACATCAGGCCGGCTCCGATGCAGCCGGGCAAGATCCGAGTGACGACGG
AAGACGAGCTCAAACGATTCGTCGAGATCGTAGAGCTNGGAGCCACGGAAATCCCCCTNGCGGATTCGAC
CCCCGCGGAGCTGGACGAGCTTGCNTCTTCACTCGTGAGTCTACTAACATCAGCAGCGAAGGCAGCTGGC
CGGCCCGCGCGGAAAGGCGGACGTCCAGCTCCCTGGTGGACGGAGGAGTGCGCCGGCGCCGCGGCTGCTT
TCCGAGCCATCAGAAGAAGCTACCCTCTCGGCTTCAACCAGGACGTCCAGATCGCCAAGAGAGACTTTCA
TCGCGTGGTCCGTCGGGCCAAAAGGCNGTATTGGCGGAACCTCATCGATAGCTTCTCCGGCAGTAGCGCT
GTTTTCAAAGCCGTCCGGTGGCTGAAATCCCCAGGAGCCTTCCAGCCGCCACCNCTGCAGGTCGACGACG
TCGTNTACGAAACCCAGATGGACAAGGCCAACGCACTCCGACGGGCTACGCTGGAACGACGAACTGCGGA
GGACGACATCGCAAACCCTTGGACGCCAGTCTCTCCTCCTAGATCGATCCCGTTCCCGCCCGAAATCTCC
CTAGACGAGGCGCAGTATGCGACCCTCCACACAGGCAATACATCNCCGGGGTCAGACAACATCACNGTCA
ANCTCCTCGAAGCNGTATGGCATATCATCGGGACGCACGTCCGCCGCCTGTTCGAAGGATGCCTCNCCAT
AGGCCACCATCCGAAACCATTCAGGGAGGCGGAGGTGGTCATGATCGCNAAACCNGGACGCAGAGACCTC
ACGGAGCCGCGGGCNTGGCGACCCATCTCNCTGCTCTCCTGCCTCGGCAAGGGACTGGAACGGCTGATCG
CGCGCCGCCTAGCNTGGGCAGCCGTTCACTACGGCGTCCTTCACCCGCAGCAAGCTGGAGCGCTCCCCAA
GAGGTCNGCGACAGACCTGGTGACCGCCCTGATCCACGATATCGAAGAGGCGTTTGCACGCAAGAAGGTG
GCGACTCTGGTCACGATGGACGTCCAAGGCGCNTTCGACACCGTCATGCGCAACAGGCTCGTCCTGCGTC
TTCGCGAACAAGGCTGGCCTGACCATCTGGCTCGNTGGGCCGGCTCCTTCATGGGCGGCCGGTCTGCGCG
TGTCAGGTACCAAGACACCGTCACGCCCTCTTCTCCCCTCCAGTGCGGCCTCCCTCAGGGGTCGCCGGTA
TCGCCGATCCTCTTTCTGCTCTACACTGAGCCNATCTACCGACTAGGCAACCCCCAGGGCCGCTTCGGCT
ATGCAGACGACACGGCCATCCTGTCCGTAGGCGACACGGTAGACGAGACTACCGCTATGGCATCCAGTTC
CGTCGACGAGATGGTGCGCTGGGGCGCGGCGAACGGCGTCTCCTTCGACNCGAAGAAGACCGAAGTCATG
CACTTCTCCCGCAGCAAACTCAGGACCGCNCCGGCAGTACGCCACGGCGACGTCGAGAAACACCCCGAGT
CAGCNCTGCGCTGGCTNGGCATCTGGCTGGACAGCAGACTATCGTTCCGAGTCCATGTCGAGAAGTGGGC
GGCNAAAGCGAAGGCAGTGGCCTACCATCTGCGAGGACTCACCAACACGATACACGGCCCGCTGCCGAGC
GCGCCGTNCGAAGCGCCGTCAGAGCATGTGTCGAGCCGGTGCTGCTCCACGGCTCCGAGGCGTGGTACCC
GGGCACGACCAGGCCGCGGTGGAACCAGCCCACGAAAGACCTACCGTCGAGTAACCAGCATCTCGTACAG
AGAATGACCAAGGCCATGAACCAGGCCATGAGAGCTATACTNCCCGTCTGGAAGACGACACCCATCGCCG
TCCTCCACCGAGAAAGCGGGATACCGCCAGTCGACCAACTNCTCGAAGCANGGCGACTTAGGTTCTCCGC
ACGACTCAAATCGCTNGACGAGGCTCACCCTCTGGCGAGCCGAACGC

>Fol4287_family-119#Unknown (MuDR79_FOL)
GGCGGTCAATAGGCGGACGGGTACCCGTCCTTCTAAAATTGGACGGGTCCCGTCCCAGTTNCCATATCTG
GTATAGCTCNCTCCGCTATCGG

>Fol4287_family-83#Unknown (Fol4287_family-83#Unknown)
AAAATTTTAGCTATTTTAAGCTTAATTTGAATTTTTAAGAATTATTTAAAAANCNGCTTTTAAGGTGAAA
AGTGGGCTGNCCCGCTCGCTTGTCTGTNNCGCTCGCTT

>Fol4287_family-84#LTR/Copia (Copia84_FOL)
CACCTTCCTTTGTCATCACACTTTCTTGGCATACAAGTGTTAAGAAAGTGGCCCTGTCTACACCTAAATC
CTTAACAAGTGCACAACAAACGCCCCAATCTGCGCTTCGCGCAGCCGCAAGCCGCGGCGATGGCTTCGTC
TACGACGAGCCCGCCCGCTGCCCCGGACCCCTTCGATCTGGGGATCCACACTCCCGCCAATCTGAACCGA
GGAGCCCGCGCAGCCCTCTTGCAGAACAGCCCTGCGGCCGTGAACGGCACCGTTGGTGTTTCGCCCGGNC
CCGGGCGGACGGCTCAGACGCCGTCCTCGCCACTCAACGCCGCCACCACTGCTGCAGCTACGGAAGGAGC
CGAGCGCGCCAGCCCCTCATCGATCTTTGAACAGCAACCAATCTCTATTATCGAATCAGCCAATGANCTC
GCGCGCGAACGCGCGGAGGAGTACAACGCCAAGCTGATGGTNTTCCAGGCCTTCTGCGCCAAGTTTGAAG
AAGCNGCNCAGCAATTCGCCACCGGACCGCAACGACGTTTCGCTCGGCAGTTTGCCGACAGCTTCCTCGG
CNCCTGGAAACGAGAGCTCTCCGGCGCCGGACC

>Fol4287_family-86#Unknown (Fol4287_family-86#Unknown)
CCTACTCAAGAATTATCANCAGAAACGCGTCGCGTTTCCTGTTTTTGACCAATCACCGTCTAGCATTTTC
GCCCCGTATTTCCCCNATGGAAACGCACCGCGTTTCTCGTACCGCACTNATGAAATCAGAAAACCTAAAA
CGCGAAACGCGTCGCGTTTCCGTCGGCTGACCCTTGTCGAGTTCAACAACTTGACTACAGACCTAAACAA
CAACATTCATTACCATCGTCTACTGAAACTCACGTGTTTATCAT

>Fol4287_family-91#Unknown (Fol4287_family-91#Unknown)
CCAGGCCTCTCTAATTTCTATTATTATATTATAAAGCTTATTATAATTATCTTTCTTAATAGCTTAGTTA
ATTATATTAATTATATTATAGCCTTTTATTAGATAAGGCTTATTAGGATTAGGTATTTATAGGCTTCTTC
TAA

>Fol4287_family-92#Unknown (Fol4287_family-92#Unknown)
CCGCCATACACGAAGCAACTCGTCGGTATTCATAATGAGGCGAGACAGGAAGCTCCGTTACAGCCAATAC
CTGCAATGCAGCAGGAGGCTTTTTCTTTGAGGGCGAATCNATAATACAGGTTCCCTNGTCAGGTCTTAGC
TATCTCCGCGGAGCGGGCCGGTCTGCCTAACGACGACTTGATGCTGACATGGTNTGCGGGGTAAAGCGTG
TCACCTCACAACTGAGGAAACATACGACAGCCAATGATTGCCCATTCGGTTCCCCTCACTGCCATGCCGC
AATTGTCCTCTCGCACCACTAAGTGACTCGCCGAGCCGCTTTTGAGTTGCTCGCCTGCACTTGTCAGTCT
GTCACAAGTGCCACTGNACGCCCGATGGCCCTGTGCTTCCATCGCTGCGTGGTCAGCTGCCCGCCATCAA
GCCCTGTGTGGTCGAAGTCTGCCTTGCTCCGAGGGGCTNTTGTGGCTGCAGCCGGTCAAGCAAGCCGTTT
TNAGGNCTTCGACAGGGTTTGCATCAAAACCGAAAACGGCNATAGACCGAGGTTGTTTTCTCTTTCCTCG
GAGAAGGAATAAACTCTGTTATCCATCCCTTCAGTGGCCCTAACGCCCACTACACGGCAGAGCCATGCTT
TCGGAACGGGCTAAATGGCACTGGAGCAATGCTACGAATGTGAGCGAGATGATCTAAANCAAGGCCATTT
TTAGCTTCTGT

>Fol4287_family-94#Unknown (Fol4287_family-94#Unknown)
TGTTAAAGCAAAAACGGGTTGATTGTGTTGTTGTTAGTTCTAAGTTACATGTGTCCGAGAGGAGCACAGC
TCCTTACATAGTATCCACATCCCAGCCACCAGCAGATCGGACCACCTTAGCCACACTGTCTCAACA

>Fol4287_family-95#Unknown (Fol4287_family-95#Unknown)
CAAAAGATCGGGCCATAATCGCTATGCAAGCAATTATGGGTGTGCTACAGCTGCCTTATAGAAGCCTTAC
AGCG

>Fol4287_family-96#Unknown (Fol4287_family-96#Unknown)
TTCTGTCCTTTTAGGTGTTTTCCCCGCTACCCGGTATTGATATATCCGGGGACCCACAAAATACATGTTT
CTTTTATCGAGGCGCTATCACTAATCCAACAGGAATGGGCTCCACTTCCCTTATCGCAATATTATTCTTG
TATCCAGAAGAGGGG

>Fol4287_family-97#Unknown (Fol4287_family-97#Unknown)
GTAACGCGCGCGCAGACCGTCGATCGAAATGGGANAAATAAGTCGCCATAGTATGGATCATATGGGAATA
GACCGGAGATAGACAAGCACGTGAGAAGTAGACAGGGGTACGCGACAATTAGGGGTACACGACAATTAGG
AATAGAAGAGTAGG

>Fol4287_family-99#Satellite/5S (Fol4287_family-99#Satellite/5S)
TAGCACATACGACCATAGCTAGCGGAGAATACGGGATCCCGTCCGCTCTCCCATAGTCAAGCCGCTAAGC
GGCGGATTAGTAGTTGGGTCGGTGACGACCAGCGAATCCCCGCTGTTGTATGTTTTTTT

>Fol4287_family-102#LINE/Tad1 (Tad1-102_FOL)
CGAGCCGAACGCGCCCGCCCAGCCAACCTACTTACCACGACCTCATCAAGCGAAGATATCAAGCACAGAC
AGAAAGCGGCTTCAGGACACGTCTTCGACGCACAGACGAGCTCCTCGCGCCCTGCGCGCGACCGAAGCTC
GTCCAGCGACGCTTCNACCAAGAACAGATGCCNCCGCTGCAGACAGCATCGAAAGAGAAATCGGCCGACG
CCTTCCTCCGCTGGGTCGAGTCNCTCGACCCGCTCACCTTGGTCGTATACTCGGATGGCTCTCTGTCCTC
GGAGGGGGCNGCCAGCTACGGCTTCACCATTCACCAGAACAACNTCCCNATCTTCGACGGATCGGGTCGC
CTTGGACCTGCCGAGGTCTTCGACGCCGAAGCTACNGGGGCATTGGAGGGCCTNAAGGCCGCCCTAAACC
TGCGAGAATCAGCAACACGGAACATCNTNATCTGCCTAGACAACCTCGCGGCCGCCACGTGCCTGCGAGG
CACACCNTCCGACTCCTCTCAAGACGTCTTTCTCGAGTTCCAGGCTCTGGCGGCATCGCATGGAGCCGTC
CAGGTNCGCTGGGTGCCAGGACACACCGACATCCCCGGCAACGAACAGGCCGATAAACTGGCAAAAGCAG
CGTCATCGCTCCCCGAGCCCGAAGGCGCTCAGCCGACGCTGGCTTACCTGCGAAGGATCGCAAGACAGAA
ACCGAAAGAAGCATTCGAGGCGTGGTGGTCCACCTCCGCTCCTGAGCAGTACAAGAGACTCAATCTCAAG
GCGACCACAGGCTGCCCGCCGGAGCTCTCGCTCCCGCGCGCAGCCTTGCACCATCTGCTGGCAGCGAGAT
CCCTCCACGGGGACTTCGCCGCGTACCACGAGAGATTCGACCACGACGACGCACGCCTGGTCTGCTCATG
CGGCCGACGCAAAGCACCGGATCACATCTTCTACTGCAGAAAGGTACCGCCGCGTCATCGGATGAGGCTN
GCNCCCTCGCCGAATGCAGCGGTCAACCTNGCAATAGGAAGAGACTTCACCAAATTCGTCGACCTGTCCA
AGGCCAGCGCGTTCTTTGGAAAGATCTGCCCTCGTTACTAGGCGANGACGACCGGAGAAGCACTCGCGTC
TCTCCTTCCCTCTTT

>Fol4287_family-104#Unknown (Fol4287_family-104#Unknown)
ACAAGAAGCCTTGTATTCNGCCGCGGAACAGGAGGAAAGTTGTATTGTAGTTCAGCCCTAGCTCTAGTAG
AGTTTANAGTGAGTTTATAACTCGGATANATCAAGGCTATNCAANTTNAAGCCAGCGATTTGCTTTGAGT
AAAATTAGCGGTTGATGGACTTCAAGTAAAACCACTCGAAATAGTTCCAATCCGATAGCGGAGNGAGCTA
TACCAGATATGGNAACTGGGACGGGACCCGTCCAATTTTAGAAGGACGGGTACCCGTCCGCCTATTGACC
GCC

>hAT105Active (hAT105_FOL)
AAATCGTACCAGCGCagcccccagatcaaatccaatcaaacaaattgccaaacaaatcaatcaaatatgc
caaaattttatttcaatcaaacaaatacaaaatcctcgatttgaaataacatttgatatatttgatacac
aatatgccatccagcgtccatgctgccagaccgttgaccgcgctttcacagcttacccggaacctggctg
gtgagcgaccccagccaatcaaagtcatccatcaagccttccattagtgagctaccccagtaccacggtc
aggctggtgggggagaaagtagctccttaacttttacgtcccgtcctcgcgacatcaagtcgcgtcggtg
ctagtttgtttacctttcaacgcgtaccattcctcccacgagtcgacgcctaacccgatggaatccgacg
acatcatgcttccttcgcctccaccctctgccttttcttttcttcgaccaccgaggaatttggcgagtca
attcgagctgacgacgcagtcggcattgccagaccaccctactgttgcagatcttccgcgagcagtgtgg
aggaacaaacgatatgttttggaagagtccttgtcccggaagggctcgaagggccggaagagctggatca
agcgccatggattttttcttgttgagatcgacactaacgacagtcctttgagtccttactgggcctgtcg
tttgtgtgacgcgaagggtcagcctgagttcttcgccgctgctgctacgagttcggcagcggaccatctc
cgcaagtatgtgaatgtgaatgtgacgtcgcgagcttgagcactattgaccaacgccaggtctcacagga
ttttcgagagcagtcaagcagctgatccagatctgtcaaccgatgaatctgaacggcctaagcgacgacg
cttgcagtacagcgccgtgccgcgtgctagagtcaagatgatccgagaactgagcctgggacttctgatc
aacaccaatgttcctttttccttcttcagcgatacattctttcagcagctcgcttggcagcttgaccctc
acctagctgaccagataccatggagccggcaatcgatgggccgtttgctggatgacacgtacaagtctaa
gaaagatgagatcaagcaggagctctcagatgcccttactaaaatccatctggggttcgacctgtggaca
tcgcctaatcggcatgctgttatggcagtcacagctcattttcttgaccgccagggcaagcaccagtcgc
gcctattggcactccgtcgccagctagggtgtcatagcggagaaagtcttgcggtgacgctcgggcaagt
tgtgcgagaatggaagatagaggaccgagtcggaaccgtgatctcggacaacgcatcttcaaacgacagc
tgtctcgtgaacttttacggagatctcgacgcagagatgagtctggcggacgttcgggccagacgtatgc
gctgctatgggcatatcctgaacctggttgctcgcgcctttctctacggcgaagatttcgagtctttcga
ggccgaatcgcaggtatttgatcttctcggccggcgcgaggatgacctacgacactggagaaagaaaggg
ccggtgggaaagctccacaatgttgtcaaattcatcagatcttcccctcagaggtgtgagctcttcaaaa
ggatctcacgcgagaacgacgaagcacaagaatacctcttggcgagtgagtcgacggcagagctagaggt
cgtaatgaataacgatacgagatggaactccacttatctcatgatctctcgagcgctcgtcaagcaggga
gacatcagggcgttcttggtccacccagaagtggagaaatggctaccggaggccgacatgctgaagggag
atgactggagactgttggcagaaatcaaacttattcttgagccattctatctacagactatgagaacgca
gggctggggcagcgaaggaggtaacggacggctctgggaagtgatgacgggtatggagtacttgctggaa
cacctagaggatcggaagctgttccatcatgccgttccagacgaggcaggggggcaggacaccaactcgc
aggccgagctggctcgagggcgaccagaccgtaaccggcagcttcctgctcgatttagggattgcgagac
ggatatccatccgcgaaagtccaggcaaggccccttgtcagatcgtggctcgagacaatgcgatgatgga
tcaggcaagccatcaggatcattaggaatcgatgacatgggaaaggatcaccgacactatttaagactgt
ccatcatgactgcctggcagaaactaaacgagtactacaccaagcttggagactcaccgttgttcgctgc
atccatcatcctccacccatcactcggcatgaactatctggaggtgaactgggcgtcggaagagcagctt
gtgtgggtgagggatgccaaaattggactgtctgactacttggaccgttggtaccactgcaaccggccgg
tggatgagcagcagaagatgatcatggacacatcgacatccttaagcgtaccaaggacgacaactgaagt
tagcgtgttcaagcaatggattaaaagcaggacagcgaagaccacggtgatgggaagcgagcttgagcgg
tatctgcggctagagccgcaagagactgaggatccaatcgagtggtggatggctcaccagggacaattcc
cgatgatcagccaattggctctcgatatactcgcgataccggcgatggcgactgattgcgagaggtcgtt
cagcctagccaagctaacgctgacgacgcagaggctttcgatgacgacggaaacgctggagaagttacaa
tgccttaagaactgggtcagacatggtgcggtgaagctaggggcgacaataggtgggggggaggaggtcc
aatgggagattggagatgttagcatggaagcatagagagtcagatttgaaatatttgaaatatttgaata
aatatttcaaacaacaaatccagtcttgagagttatcaaatatctcaaatatgaccccggatttgatttg
tttgatttgagggcagcgctgaaTCGTACTAAGCCATCGTCAAAACGG

>Fol4287_family-106#DNA/hAT-Tag1 (Tag106_FOL)
TAGGGTTCCGTTTTTGACCGTCAAAAACCGGTNCTTGACCGTCAAATTCCTAAAGGGGGTTTTTGGCGGT
AATTTACGTCAAAAACCCTCCCATTTTAGGCTTAGTGAGTGGCCGTATTAGGACTAGCNGGTGCACGGAA
TAGGTTTAGCGCGTCGTAAAATNACCGATGCGGCGCACAAATCATCACCAAATTCCCNTCTGCGGTGTTG
AAAAGCAATGGACATGAGACTGTCACCATGAGTAACAAAGGCGGTCGCCCTAAAACCCATGGTGTTCATG
AACACTTTGCAGCAGCCCCAATTCCTCCAGGAGGGGGTAAATTCAGTCAACTTCGCGTTCGGTGCAAATA
CTGTTCTAAAACCATGGCCAAGCACGTTCAACGTCAACAGAATCACCTTGCCAAAGAGTGTCTTGGTTTC
CAGCAAGCTGCAGGCCATGTTGATCGCCAGCCTCGAATCACTACGGCTTTGTCCATAATGGATCGAAACT
CTAAAGATCAACTCGATCGAGCCGCAGCCCTGGCCATCTTTAAGTCTGGCAAGCCATACACCACCTTCGA
AGACTCTGGCATGGTTGAGTTCATCCAACAGCTCAATCCAGCGTACAAGCCCCCTAGTGGTGATCGAATT
GCCACCATACTTCCTGAAGTTTACCAAGATTACCGAGNCCAAGTCCAGGNTATCCTCGACCANGCAGAAC
ATATCAACGTAATCTTTGACGCCTCAGACAACATCACGAGTCATCGAATTATCAATATCTCGATACAGGT
GGCAAATGGTACGGCGTTCTACTGGAAGACGTTTGATACAGGGACAGATTCAACACACGGCTGAGCACTA
CATCGATCTTTTGTATCCTGAGCTGGAGATAATTTGCAAGGGCAACTTCTTGCGNATTAACTCGTTTTGC
ACAGATACGGATAGCGTGATGAGGAAAGCTCATGTGCATTTGGCAGCAAGAAAGGAATTCCAACATTGCT
TCTTTTCCCTCTGCGATTCACATGGGCTACAGCTACTCATCAAGGACATCCTAGAGCAGCCGTTCTTTGA
GGAGGCATTCAAAAGCGCTACGTTAATCGTCACCTTCTTCAAGAAGTCGAAACTGCAGTTGGCTCGATTT
CGTGCTTATCAGCTTGAGTGTTACGGTAAACAGAAGGCTTTCATTACACCAGCCATCACTCGTTGGGGAA
CACAACTCGGAGCTGTTATGTCTTCACTGGCGAACAAAGATGCTCTTCGAGCATATGCACGTGATGCTAT
GGTCCTCAATTCCCTAAAAGCTAAGGCTATCAAAGGGGAAGAGGAGGAAGAGGAAGATCAACAAGTCCTA
AGGGCAATACTCTCGTCCATCAACAACTTTGAGTTTTGGCATGAGGTAGAGATGTTGGCTAAGATCCTTC
GGCCTATCGAAAACGCACAACGTTGCTCGGAGCGAGATCGCTCATGCGTTGGAGAGGTTATTCCCCGTTG
GTTGACTATCCAGAGCAGATGGGATGCCCTTGAAGAGGCTAACCAAGATCCTCTTATCAACTACTCGGAG
CTGAGGCAATGGCGAGTCCAAAGGATGAAAGGTCAAACGACAGACATCCACCACTTCGCATTTGCCTTGG
ACCCACGGACAACAATAGGGGAGGGCCTTGGGCTTGACACTATGGAGAGAGCACATCGCTTCCTAGAAGA
AAACACTAGTAACGAAGAGTACCAACAGCTCTTTGGGGAGTTTTGTCGATTCCGTGCTCGCGAAGGTGCT
CTCTTTGGCCCAACCTCGCGGATCTATCGAGAACAGCCGAAGACTCCTCATACGCCTTCTCACTATTACA
TCCTAAGCGCGTGGGGATGCTTCTTGATAACCANGGCAGCAAGCTGGCTGCACTTGCAGTCCGGATCTTT
GGAACCATAGCCAACTCNGTTCCCTCAGAGAGATCNTTCTCNGCNGTTAACTTCCTCCACAGCAAGGCNC
GCAACAGGCTCACNCCAGCCAACGCTGACAAGTTGGCNTTCATCTACATGAACGANCGGGTGCTAGAGAG
GCTCAAGACGGTCAAAGATAATCCGGCAGAACCGAATGGTCGTCAAAAACTGGGAGACAGTTGACGTTGC
TCGGCTGGTAAAGATAGAAAACGCCTTCCAAGACTCCATTGTTGTGGATGGCTGGGGTTGGGAAGAGACC
GATNTGGAAAATAGTGGAGATGANATGGGCATCGGCCAATGAGAGGTTTTTGACATGCAAAATACCNCGA
GGTTTCNGACGTCAAAAACCTTGGTCAGATAGGTAAATTACCGTTCGGTAAATTACCTCGACGGAACCCT
A

>Fol4287_family-107#LTR/Gypsy (Gypsy107_FOL)
GGTACTGTCACAGCTCGACCAGACCGGCCTACCCTAGACCGCTAACAAGGTAGATCCGGATCACGTGGCG
ATACGTTATCGCAGAGACTTTGTTTACCGACCGCCAGATAGCTCCCGAACGTAGCTCCTCGAGCTACGTC
TTGTCAATAGAGCCTGACCTGCCTGCAGTGCCTATCCGTAGCAATAGANCGTATTCCGCCTGAAGCGTTC
CCCGTTCACCTGCCCTACCGAGCCCGGCCCGTGACA

>Fol4287_family-108#Unknown (Fol4287_family-108#Unknown)
TGTTAGATACGCACGAATACGATGGGGTGAGTGTATCCAAGTGTGGACCAGAATGTTGTGATGTTATTGA
TCGTCGACTTGATTCTTTGATCAGTCTGTCAGGGAGGGGT

>Fol4287_family-109#Unknown (Fol4287_family-109#Unknown)
CAATACGGCTGGCAAAGTGCATGACTGCTTTTAGCGTNGCCGCAGGTTTAAGTATCAGGCAGCAATGGNC
CGANGANACTTCGGCNACGTTGGTTGAGAAAATGGCGCACCCTGCCGCCGCCATACACGAAGCAACTCGT
CGGTATTCATAATGAGGCGAGACAGGAAGCTCGGTTACAGCCAACACCTGCAATGCAGCAGGAGGCTTTT
TTCTTTGAGGGCGAATCNATAATACAGGTTCCCTNGTCAGGTCTTAGCTATCTCCGCGGAGCGGGCCGGT
CTGCCTAACGACGACTTGATGCTGACATGGTNTGCGGGGTAAAGCGTGTCACCTCACAACTGAGGAAACA
TACGACAGCCAATGATTGCCCATTCGGTTCCCCT

>Fol4287_family-110#Unknown (Fol4287_family-110#Unknown)
ACGCGTAGTTGGTGAGAGGGCGCGAGTACGCGTGATTCACGGCGTATATTNACTAGTAATAATCTTCTTA
AATGGTTTATAGAGATCTTCCCCTTAACCAAGACCGAGATATAGGGAAGCATATACCTAATCGCAGTATA
ACAAGTTTCTTGCCAATGAAGACAATGGGCCCTAGTAAGCAGTCTCAATCGTCCAACCCAATCTATCCNT
TCGTTCTTCTTCCAGAATATCGACTTCTCGTGTGCGAGTTATGCGGGTTCGCAACCCTCCCTAGCGAGGT
TGCCACGCACCTCAGGACAAAACATCGCGATATNGANCCGGAGCGCCGGCGCGGGCTGGTAGAGNAGATC
AAAGCGATCCCGAATNTTCTCCGAAGCCGGGCCGAGCTACTCGACTACCGTACATACCGATTGAACCNAT
TCCTTGCCTTGCNCCACCGAAACCGGACGGACTGAAGTGCCGGAAATGCGGCCGTATGTTCCGCCAAGCC
CAAAAGATGAGGCTCCATTGTACGAAGGAGCACCNNTGGANAAACCCACGAGGCAGAGGAAGGCCAACGT
CAGGTCCGGAGCCGNCTGCCGAGTTACCATGGATCGAGGGCGTCGCNTGTCAACGGTTCTTCCCTTCTCG
GGAAGGCAGCAGATGGTTCGAGGTCCTTCGAGANACCGGAAAATCGAAGAAGGGAGCAAGACTCGCAAAA
TCATCTCGGCCTGATTTGAGCAAAGACGTCCGAAGCCTGAACCGTGAGGCGCGCGCCCATCTAAGCGANG
TATTAGAGCGGGAGGAGAANTATTTTGACCAGATGAATCAGCCACGCNTGAGTGCCAAGGACNTGGGCAG
CGATGCTCTTGCGGCTACAAGCCTGTGGCTAGAGAGAACNCAATGGCGGGTCATCTNCGAGAACGCCCGA
CGAGACATCCTACGGGCAATGACGCGATTACCNGATCGNCATTCATTGACGNCAGACTATATCNTGGGAC
AAGGGCGCCGGCAAGGGGATCCGGATATTATGAGCCCGNGNGAGGACGAACAGAAGATATCGTGTATCNT
GAGGGCGTTAGACTTGGTGATAGATCGNTGCGAGAACACAGTCCGCCGCACNAGTCGCGCNCTCCTATGC
TGGCTGNCNAGTCCGAGGCTTCATGTCTGTCGCGAAAGTCCGTTCNGTCTTGTGGCGGAGAAGAGCAGCG
AAACTAGATATNGGGTGCTTCGGAAACGGTTTNTNGCCTTCGTTNTCCGANTNCATAGGATGNCGAATGC
TNCGCGAGGAGAAGTGGCGAACGTNCGGTTAAATACGGTGCTTTCCGCGAGACTGGAACGTTTGTGGAGT
CATAANATCTGGAATATGTTCGACGTATCTAGGGGACCGTGGCCCGATCTTGGGAACTACCTCTGCGCCG
AAGAGACTTCT

>Fol4287_family-115#Unknown (Fol4287_family-115#Unknown)
GAGGTGGCTAGCTGCAAGTTTGCAGGGGCATCCCACCGACTGTCGNATGTTCGAAGGAGGCCCGAGCGTT
GGTCGTTGACCAAATGACCTTCTTTATGTTTCAAGCGACATAATCTGACGTGGCATAGGGTCCGGGGAAG
GGAGGTNATTCCGTCCTTGCAGCCTNATGGATCTTGGCATTGTGGATCAGACCAT

>Fol4287_family-116#LINE/Tad1? (Tad1-116_FOL)
GGCCCTCGGTGAAACACGACGTCCTCGNCATCTTCCAAGCATCACTGGAGGAAGGCGTGATACCGGACCA
GTGGAGACATGCTCGAATCATCCCGCTCAAGAAGCCAGGCAAAGACGACTATACGATCGCGAAAGCNTGG
AGACCGATCTCGCTTCTCGCCACGCTGGGCAAGGTGCTGGAGTCGGTCGTNGCCGAGAGGATCTCCCACG
CGGTNGAGACTCACGGACTTCTNCCGACCAACCACTTCGGCGCGCGNAAGCAGCGATCAGCAGAGCAGGC
CCTCGTACTCCTACAAGAACACATCTTCTCAGCATGGCGCTCACGCCATGTCGTGAGTCTCGTCAGCTTC
GACGTNAAAGGNGCATACAACGGCGTGTGCAAGGAGAGGTTGCTGCAGCGGATGAAGGCGAGAGGGATCC
CNGAGGGNCTCTTGCGCTGGGTCGATGCCTTTTGCTCNGAGCGAACTGCAACCATCGTGATCAATGGCCA
AAGTTCCGAGAGCCGACCTCTACCACAAGCAGGACTCCCGCAAGGATCGCCCTTGTCGCCGATACTGTTT
CTGTTCTTCAACGCAGATCTAGTGCAGACTCAGATCGATAGGAATGGCGGNGCCATCGCNTTCGTCGACG
ACTACACGGCGTGGGTGTCGGGACCGACAGCCCAGAGCAACCGGAGAGGATACAAGCGATNATCGACAAA
GCTCTNGACTGGGAGAGACGCAGCGGCGCGACGTTCGAGGCGGAAAAGACGGCGATCATACATTTCACCA
GGTACACAGGCAGGGTAGACTCGGAACCNTTCGCNATCAAGGGCGAGAGAGTCTTTCCGAAGGATCAAGT
CAAGATCCTNGGGGTCGTCATGGACTCGCGGCTTCACTACAAGCAACACATCGCAAGGGCAGCGACGAAG
GGTTTAGGAGCTGCGATGGAACTGAAACGGCTGAAGGGAATGGCTCCCTCGACAACGAGGCAGCTTTTTA
CAGCCACGGTGGCCCCNGTGGTGGACTACGCCTCCAACGTCTGGATGCATGCGTGCAAAACGGTATCGGC
GTATGCCGTCCATCGAGTNCAGAGGATAGGAGCGCAGGCGATCATAGGGTCCTTCACAAGCGTGGCGACA
GGAGTAGCCGAAGCNGAAGCCCACATAGCGACCATCCACGAACGGTTCTGGAGACGAGCAAGCAAGCTNT
GGGTAGACATACACACGCTGCCGCGGACCAACCCGGTCCGGAATCTCCTACGAGGAATCAAAGCCTTCAG
GCGCTTCATATCTCCGCTCAGGCGCATCGCGGACGTATGCAGAGAGCTACCGAAGGATACCATGGAAGTC
ATTCAGCCGTTCGCCCTCGCNCCGTGGGAGG

>Fol4287_family-118#Unknown (Fol4287_family-118#Unknown)
GGCCCTAGCTTCTCTAGTTAGTAGCTTAGCTTAGCTTAGGTACTCGATACTAGGTTATCCACCTGATTTA
GGTGTAATATAAGGTATCGAGGACCTGACAAGCTACCCCTGACTAGCTTCCGAGCATCAGACCTACCTGC
ACACCTGCGAATACTTTTTGCATCCCACTGTAT

>Fol4287_family-120#Unknown (Fol4287_family-120#Unknown)
GCGCTGTTGCGATCAGAGCCCCACTGAGAATGGTCTACATGGTAATCCACAATGCCAAGATCCATNAGGC
TGCAAGGACGGAAAAAGGGCATTTGGTCAGACCAACGCTCGGGCCTCCTTCGAACATTCGACAGTCGGTG
AGCNGGCCCTGCAAACTTGCAGCTAGCCACCTCAGCTCGAC

>Fol4287_family-121#Unknown (Fol4287_family-121#Unknown)
AGTAGGAATATGAACAGAACAACATCTACTACTTTATTCTATCTAGCCACGGAGAATAATCAGATGAGAC
AAAATCAANCAGTAATAATATGGAGGGTTATATCCAATTGAACGAGGAATACCAGATGCTGCTCTGNCGG
CTNTGTAAGGCAGCCGTTCGACCCGGCGCCGGCATCGAGTCNCACTTTCGGTATCAACGTCAGCTGAAAG
GCAAACTGCTGAAGGATATCAGAGACTACTATAGCGCGATGGAGCTAGCTGGCCCAAAACCCTTTGCATT
ACCGGCCGGTTTGGGCAATTTCTGAAGCTCTTGGGGGAAAGAGAAAACAACCTCGGTCTATNGCCGTTTT
CGGTTTTGATGCAAACCCTGTCGAAGGCTTGAAA

>Fol4287_family-122#LTR/Gypsy (Gypsy122_FOL)
CCAGATAGCTCCCGAACGTAGCTCCTCGAGCTACGTCTTGTCAATAGAGCCTGACCTGCCTGCAGTGCCT
ATCCGTAGCAATAGANCGTATTCCGCCTGAAGCGTTCCCCGTTCACCTGCCCTACCGAGCCCGGCCCGTG
ACACTACGTAGCTCCCACCAATTGGACGCCGAACGCAATGCCTGCCCACCCGACTCCCCCCGCTATCCCA
GGGAACCGCGCCGAATATGAGGCGCGNTACGCGGAGGACCCCGATAGGTGGTACCAGTACCTAAGCGANG
CCTACGCCTGGATG

>Fol4287_family-126#Unknown (Fol4287_family-126#Unknown)
TGTTAGATTGGCGGCTGGGAATTGTTAGATACGCGAGTAGGGTTAATATCCAATTAAAATAGGGTTAATT
TTCACACTTGAGGATCAATCTAGTCCCCAGGAGCT

>Fol4287_family-137#Unknown (Fol4287_family-127#Unknown)
CAGCGCNGCCCNCAGATCAAATCCAATCAAACAAATTGCCAAACAAATCAATCAAATATGCCAAAATCTT
ATTTCAAATCAAACAAATACAAAATCCTGGATTTGAAATAACATTTGATATATTTGATACANGATAT

>Fol4287_family-129#DNA/TcMar-Fot1 (Fot129_FOL)
CTAACGTATTTCACCGTCACCCCGTACACCCCCCCACCCCGCACACCTCAACACCATCGACGCGTCATCA
ATATCGGNCACTTTATTTTCGTCTATANAATTCAAATTAAATCCTTTTTTTTTCTGTCAACGGAAATGGA
TTCGCAACTATCAGATTATGAATANAGGATGNGATTGGCAGTNGAGGACCAAAAATCGATTGGNTTGCGG
GCCTCGGCGCGAAAACANTCGGTCAAGGTNTCGACTTTGAGNGATCGNTGCGCCGGAGCCCAAGACATCA
CAACGGCACGTCAGAAAGACCTGTCGCTNACGGTCGTACAGGAAGANGACCTCGTCGACCTATATTATCG
AGAGAGAGCGCGCTTTTCAGCCGCTGACGAAGNAGGANATNCACGACTTCGCACAAGCTTTGGCAACGGT
CAACGGGGACGTCTCGTATCTCGGCAAGAACTGGGTCGACAGATTCTATCACGCCATCAGACGATAGAAA
TGAAGCCATCGNGAGTCATAGATGCCGCGAGGAAGCGTTGCGTCACGAAGGAGNCGCTTACGGAGTACTA
TGACGGTCTCAGCTATGTTGTCGAGTCCAAAAACGTCACACGGCCGTATCGTATAACGTCGACGAGACCG
GGGTCCAANTNGGGGAGACCAACGGCGGGACNGTGGCCGGAACNGTCATGACANCTNGCTCAGAGCGGAT
AAAGTCAGACGATTCGACTTGGAGCTCGATATTGGAGTCTATATCAGCGGACGGTCGGCGTCTCACCCCG
NCCGTCGTTTTTACCGGCGAAAACCTCCAAGGACAGTGGTTTCCGGGCGTTTTCCCTGATTGGAAGTACA
CTGCGAGTCCNACGGGCTGGTCCAACGCCGANATCTTCCTNCGGTGGTTCATGGAGGTATTTATACCCGA
GACTACGCCGNNAGACCCGTCCCAATGGAGACTTTTAGTCCTNGACCAGCATAAGTCACATATAACAGCG
GAATTNATGAAAAAGGCNTGGNTGAACAAGATTTGGCTCTCTTGGTTACCCTCACATTCTTCNCATATCA
CNCAGCCGCTNGATGTTGCCGTATTTGGNCCGTTAAAAGGGTACTATCGTCAGTTGACCCGATTTCGGGC
CTCGTACGAAGCGACGTCACCACATCAGCAACAACTNTTCCTANAAGCTTACGAAAAGGCTTCTCGGAAA
GCCCTGAGTCGTAGGAACATTNTGAGTGGCTTCTCGGCCACTGGGCTCTTCCCGATCGATGTTCGNAAGG
CTTTGAAGNCGTTGAAGCCCAAGGAGAAGAAACGCGAGTCGTTCGAGGGGCCTATAACACCAAGGAAGNC
GCAGGTAATCGCCGATACCGTGTGGGGNACGCCCCAAGGAAGTCGCGATATTGAAAAACAGCTCCAAGAG
GCTCAAAGGAACGGAAATCCCTCGATTCGCGACTTCAGATTGTATCCTGAAGAAGGCGATGAAATCTATT
GANCAGAAGAACAGTCAAATACAGCGTCTAGAAGAGGAAAAGGCCGTACTGAAGGCGTCAGCAGCAGCAA
AAGCNCCCACAGGCCGAGTCCCCGTTCAATTTGACCCNAACCAGGCTTTTCCTGAGATTGAACAGATCAT
CACAGCGCGNGATCGGGCCGAGAAGAACGTACTACATCAGGTCGAGGAAAACAGGCGCAAACCACGTAGA
AAAAAGCCGCCAAAAACACTAACGGTTGAGAGAACGTTCTTTAATCAGTATCCAAANTCTCAGNNTAATT
GAATAAATACTCGTAGCTGTATAATTGATTGAAGTCATCTACGGATTCCGTTGTGAGGCTATCACGGGTG
TGCGGGGTGGGGGGGTGTGCGGGGTGGCGGTGAAATA

>Fol4287_family-130#LTR/Gypsy (Gypsy130_FOL)
CACCAGGAAAACGGGGCGAGCCTGTCCTAAGTCGGCGGCAGGCTCCCGCCTCNCCANCACCCGCACTGAA
GATCAGACTATCTGCCGCCNCNGTCCATGGGATCCCNGTCGAAGANGAAGGGAACCAACGTTCTAACCTG
ATGATTCTACCNGCTAACCTAATACCGACTGGGAAGGANCCNATACCCTCCTACGCCATGACNGATAGCG
GAGCGGAAGGGAAAGGATTCATCGATGAAAGCTGGGCTAAGTCCCAGAACCTGCAATTCCGCCCCCTGAA
GAGGCCTTTCGAAATAGAAGTATTCGACGGCCGCCCCGCCGAGAGTGGACAGATCACCCACTACGTCCGT
GCCGGACTCCGTATCGCCGACCACTACCAGAAGAATATGTTATTCTACGTCACCCGGCTAGCCAGCTATC
CTATAGTCTTAGGAATGCCCTGGTTAAAGCAACACGATCCACAGGTAGGCTTCGCAGCCCACACCTTTAC
CTTTAATAGTCTATACTGTCAGAAGTTCTGTAATACGCCAGCCAAGCCCACAAAAATCAAAGCCCTACAG
ACCGTCCCAAAGAAATTCCTCCGCCAGCTAGAACAGAACATTCCCAAGAGCCTGAGGAGGAAGGATATCC
TTCCTATATCCCTACAAGCTGTCAGACTATATAGCCGGAGAACCCGCTGTCGCTTCTTCGCCGTCACCCT
GGAACAGATAGACAGAGCATTACAGAATAAGAGCGAGGATCTGAGACTGCCCGAGGAACTACGAGAGTTC
CAGGACGTATTTTCGCCTAAAGAAGCAGAGAAGCTACCTCCGCACCGAGCCGGAGATCACCACATCGAAC
TGATACCCGGAGGGAAGCTGCCCTTCGGCCCGCTATATGGAATGTCCCGAGAAGAGTTGACAGCTCTACG
AGAGTGGCTCGATGAGAACCTGCGCAAAGGATTCATCCGACCTAGCTCTTCGCCCGTCGCCTCCCCAGTG
CTGTTTGTCAAGAAGCCAGGCGGCGGGCTACGATTCTGCGTGGACTACNGANNNCTNAACGAGATCACCG
AAAAGGACAGATACACCGTTACCACTNATCACCGAACCCCTGAACGACCTATTCGGCAAAAAATGGTTTA
CCGCCCTCGATCTCAAATCCGCTTATAACCTCATTCGAATCAAAGAAGGCGACGAATAGAAAACAGCCTT
CCGAACGAAATACGGACTATTCGAATATTTAGTTATGCCTTTTGGATTAACTAACGCACCTGCAGTATTC
TAACGCATAATTANAAACGTACTTCGAGAGTACCTTGATATCTTTGTAGTTTACTACCTAGATAATATCC
TTATCTTCTCTGACACAGAAGAAGAGCACATAGAACACGTCAAGTTGGTGCTCCAGAGGCTGAGATCCGC
TGGGCTCTTCGCAAACCCATCGAAGTGCGAATTCCTAGTGAAAGGGACGAAATTCCTGGGCCTGATCGTG
GGCCAGGAAGGCATCAGAATGGACCCCGCGAAGGTCGAGACTGTTAAGAACTGGAAAACACCGACCTGCC
TGACAGATGTACAAGCCTT

>Fol4287_family-136#DNA/hAT-Restless (Restless136_FOL)
ACTTAAGCGTACGGAGAGGTTTCTCTCTGTATTTGCTAGTGGTACGCTGTGGGTTGAAGGCAGTGAGGCT
TCATTATCCCAGTGCCTTACCCTGATGGATGCTATCCTCACCTATTTTGAGGATCAGAAGGTTTATCCTA
CTTTATCAAGATAATGCTTAAGCTAATGTTTTATAGGNGCTATATAAATCAGGCCCAGAGAAGGATCCCC
GCATGGTNCATTCCATCGAGATGGGCTGGTTCGTCCTCGATAAATACTACGCCCTCGTCGAGTCAACGCC
NGTATACGCCGCCGCGCTNCTTCTCGATCCCTCGAAGCGGAAGCATTACATTCAGCAGAACTGGCCNGAA
GAGTGGCGTCAGAGACTATTGNTGCTGCCCATTCGATCTGGCAGGAGGAATACGCGCATCTCCCTCATGA
ATCACTCCCTGCCCCTGCTGCTGTTGCTGATATCGATACGTGTCATCCATCCTCGAGGAAGAGGGTAGAG
AATGAATTAGACCGGCTGAAACGTCGTCTAAGAGTTCAACCTACTTCGCAAGAGGATGAAGATACGTTTA
TGGCGTTTATTGAAGATAAAACTATCGATATTGATGCTCTGAAGATAACTCCTCTTCAGTGGTGGTTACG
TCCAGAGCAACGCGGCGCATATCCNCGTCTCCGCCGTATGGCCATCGATATCCTCTCNATCCCACCCGAA
TCNGCTGAGCCAGAGCGGCAATTCTCGGGNGCGCGNCGTACGCTANCTGGGATAGGCTTNGATTATCGCC
CGAGAACCTNCAGAGGTTAGAGTGTATGGGCAACTGGTCTGCGAGGAAGCTCATCTCTTCGGAGGAGCAG
CTAGCGATGATGGTAGAGGCTGTGGAGATGGATGATGAAATGAATATTGATTTCGATGAGGAGGGTTGGG
ACGTATAATATAAAGTGGCTTATTACGAAGAATTGAGCATATATACGGCATCTGCCTTCCCTACCTACCT
TATAGTCTATCCACCAATCTACCCACTAC

>Fol4287_family-153#Unknown (Fol4287_family-138#Unknown)
AATAAAACTATAACTATGTTATGTGAAATAACTAATACGGATGACCCAGCAACGTGCACGGGCCAGTTTT
GTTGTATCCCGTCGNGTTACCGCCACGACTGCGTACAGTAGG

>Fol4287_family-143#SINE/tRNA-RTE (tRNA-RTE-143_FOL)
AAGCGTAATTGGTTTAGTGGTAAAATTCTCCGTTGCCATTCGAGCAGCGTCGGGGAGCCCAGGGTTCGAT
TCCCTGATTACGCATT

>Fol4287_family-146#DNA/hAT-Tag1 (Fol4287_family-146#DNA/hAT-Tag1)
TAGGGTTCCGTTTTTGACCGTCAAAAACCGTNCTTGACCGTCAAATTCCTAAAGGGGGTTTTTGGCGGTA
ATTTACGTCAAAAACCCTCCCATTTTAGGCTTAGTGCAGTGGCCGTATTAGGACTAGCNGGTGCACGGAA
TAGGTTTAGCGCGTCGTAAAATNACCGATGCGGCGCACAAATCATCACCAAATTCCCNTCTGCGCTCNGT
TCCCTCAGAGNGNTCNTTCTCGTGCNGCGAACTNCCTCCACNGCAAGGCNCGCAACAGGCTCACNCCAGC
CAGCGCTGACAAGTTGGCNTTCATCTACATGAACGGNCGGGTGCTAGAGAGGCTCAAGACGGTCAAAGAT
AATCCGGCAGAACCGAATGGTCGTCAAAAACTGGGAGACAGTTGACGTTGCTCGGCTGGTAAAGATAGAA
AACGCCTTCCAAGACTCCATTGTTGTGGATGGCTGGGGTTGGGAAGAGACCGATNTGGAAAATAGTGGAG
ATGANATGGGCATCGGCCAATGAGAGGTTTTTGACATGCAAAATACCNCGAGGTTTCNGACGTCAAAAAC
CTTGGTCAGATAGGTAAATTACCGTTCGGTAAATTACCTCGACGGAACCCTA

>Fol4287_family-148#DNA/hAT-Restless (Fol4287_family-148#DNA/hAT-Restless)
GTCGAACTGAACTATCAGGATCNACCGATAGGTCACGTCTGGTGCTGCAATCGATGTGACACGAAAGGCG
CGGCGGAGTTCTTCTCGGTGCAAGCCACGTCTTCCGCAGCGGATCATCTTCGAAAGTATGCGCTTATCCC
GTTCAATCTCGTTGACAAGATATCCAGCAGCTGACCGACCTGCGCAGAGCTCACCGGATCACCCCAGCNA
GCCAGTCTAGCGAGTCAAGCCCCGGCGACGANAGCGCCATCGATNTCTATTCCGGTGCAACGCCCAAAAG
GCGNCGGCTTGAACAGAGCGCCATACCAAGGGCGAAAATNAAAGCCGTCCGAGAACTNAGCGTTGGCTTC
GTCATTGATAGCGATGTGCCNTTCACCATCTTCGAGCACAGCTTCCTNCGGGAGCTCTTCNACCAGTTCG
ACCGTGATTTAGTGCTCCAGATGCCGTGGAGTGGCAGTTCTGTCACTAGAGAGATACATCGGCTCTTTGA
AGCGAAGCGGGATACCGTCAAGGCGGAGCTCNGCAACGCCTTGACAGAGATGCACATCAGCTTCGACCTC
TGGACGTCACCGAATCGNCTCGCNATCATGGCNGTNTTTGCNCACTTTATCGATCAACTGGGGCATCANC
AATCCCGNCTGCTGGCTCTNCGNCGTCAGCTCGGTGCTCACAGCGGCGAGAATCTTCGCCGGTNCTCTGN
TCGACGTCGTCCGCGANTGGGAGATCGAGGGGCGAGTTGGCTGTGCCATCTCTGATAACGCGNCGGCGAA
CGATACTTGTCTGTACTACNTCTACCGGCAGCTCGATCCATCGATGAGGCCTGCTGATATNAAGGCCCGC
CGGATGCGATGCTACGGGCACACGCTCAACC

>Fol4287_family-149#DNA/TcMar-Tc1 (Tc149_FOL)
TACAATCACGTGCCAAAAGTCTGGAATCACCCCGCTCGACCCCCGCTTTCTCACCAAGGTAGCTCAACCA
TCTCATCAACTTTAACACGCAGTATCTCGATGAAAGATGGCTTCTGAAGAGCGCTCTTTTGGCTCAGAAA
TAAGCGGAAATCGCCAATTTAATCATGAATTTACTCCGGTCCAAAGAGCTGCAATAATGGCGGAGTTACG
GGCCGGCAAATCTCAACGTACAGTTGCGGCTAACTTCAACACCACGCAAGGTACAATATCGAAGACCAAA
AAACGCTGGGAAGAAGAGGAAATACCGCAATCTAGGGCACGAAAAGGGCGTCCTAAGAAACTTACGGCGC
TGCAGATTGTAAGAATTAATTCATTTATTAATCGGCATCGTGAGATCACTTGGAATGACGTTCTTCTTGA
GCTTGGTTTAGATGTCTCAATCCGTACCTTAAAACGACGTCTACAGAGCCATTGGCGCCGTAAATGGCGG
TCAAAAAGACGGATTAAACTGTCAGAAGAAGATGCAAAAGCCAGGCTTAAGCACTGTGAGTTTTGGCTCC
GTCATCTTGACGATTATATACAGGTAAGTCAGTTAAAAGTGAAGCTATTACCACTGACTTTGCCGTACAG
ATTTGCTTCAGTGACGAAGTTACTGTACAGAATGCACCGAACAACCCCGACGGCTGGGTCTTTCGCCGAC
CTGATGAGAGATATAGGAAGGACCTAGTTAACGTTCAGTCACACGGAAAGGCTTGTCAGTCGGTCATGTT
CTGGGGAGCCATTGCTGGAACTAATAGGTCATATATTATCCCTATGATAAGGGATCCGGCGGCCAAAAAA
GGAGGTTATTCCAGCTGGTCATACAGGAAGGCTCTNACAGAAGGTCTCCTCCCTTTCCTCGATGAATTTG
AGCNATTTCAGCAAGACAACGCCCGTGTGCACATCGCCAAAGCTACGATAGATTGGTTGCTTTTACACGG
CATTATTCCGATTAATTGGCCGGCACATTCCCCTGATTTAAACCCAATTGAACATATCTGGAAGGCTTTA
AAAGCTAAATTACGAAGGATTCATCCAGAATATATCAAATTAGGCAAAAGCGAGGCTCACAGGAAATTGC
TGATTAAATGGATCCAAGAAGCGTGGGAGGCCTTGCCGGACCACCTGATTTTGAAGCTCACGAAGTCTGC
CCAAAACAGGCTTCGCGCTTGCATGCGCGCGCGNGGTTGGTATACAAAATATTGATCTCCTGATTCAGGG
CTTTAAAATGATATATAAATGAAGCTATCACGATAATTCCCTCTATTTCAATTGCAATGTGAAGTCNGGC
GGTGAGATCGAGGGTGCTGTTGGGGGTGCGGGGCGATTCCAGACTTTTGGCCTGACATTTTA

>Fol4287_family-150#Unknown (Fol4287_family-150#Unknown)
TGTTGAATACTGGTGAAAATGAGACCGGCTAACCGGATGACCGAACTACCGGTCAGAGAGCTGTCTCAGC
ACTGTAACAACCTCTTAGATAGGTCATTACTGAACAGATAGAAATAGGGTTCCAACCCAACTATCGGACA
GAGAGNGGAATACACACAATAGACCCCTATATCTGACA

>Fol4287_family-152#Unknown (Fol4287_family-152#Unknown)
CCCTACTACAATGATTGCCGCGAACATTGCGACGCAATGCACATGTTCTGGTCCGTGCACGCTAGACGTC
CCTCCAATTTCCCCAGAGTTGCGTCGTAATACATTCTTTTCGTCCGTGCACGCTTTCAGGGTTCGCGGAG
CTACGGTGGAACCCCTATTATTTCTCCATCATCAGACAACGCTGACTTNCCTTTCCTTCCCGACNAAGCT
GAAGTTTTAAAGAACATTCGATACGTGTTTGCAATTGCCTCACCCTAGGTCACCCTCGCCCCTTTCGTTT
CTTTCAAGCCCTCTTTCCGTGAGGCCTTAGAAACATATTCATATTAGAGCTCGACGATGAGTTTTGCAAC
GCCTGGATTTGATGTTCTCAACCGACTTGCTCTTCGCATCGACCCAGATGCAAAGGTGTTGATTTGCTGC
CGGTCGACCTGTCGATACGCACTATCCGTGAAAGGGTCTGCTGTTACCACGCACCTGAGAGTAAAGCACC
AGGTTGAATACGATAAGCGCAAGGGCTTAACCGAATTCCTTAAAGGTCTGGGCTAGTTATATCTGGGTGA
TCCTAGTGCTACGCCGCTCCCCAAAGACGGCTGCTCGGAACATCCTGACTTGCGCGTCTACGAGGGGTAT
GCCTGCCGGAAATGCCTACTCCGTACCACCAACTTCTCGTCCCTAACGCGCCATATTTCCACTTAGTATT
TCTAAGGTCAGCCTCCCGGAAAGCGCGAGCTAGATGAATTTTACGATAAGGTATGGCTATAGGCATAGAC
AGCGGGGTTAAACCAGTCTCGAAGGTATTGGATTGTTAGTCGTGGCGGTCTTGCTACACGGACCAGTGAT
GCTATCCAAGCTTATCTCGCATCTATAAAAGAGCAAGAACGACTTTTGAACCCCGGTAAAGACACACTAA
CCCACACGGAATCAGGAGGCATNAGAATAAACAGCCAAGGAGACCTTCTTAGATTTAAAGAGCAGACGCC
ATGGATCGAAAGGACAGGTTGGGATAAGACATATCACGGAAGAAGTCGAGATGTACTTGCTGCCCTTGCG
GCAGTATCNTTCTCTCGAGGCGCCGGGCCTTATCTTCTTAGTCGCCAAGGGACCGACGGTTTGCACGAAG
ATATTTTCAGCACTATGGAAGACGAACGGAAGATTGCAGCTATTCTCGAAGCGTTAGA

>Fol4287_family-155#Unknown (Fol4287_family-155#Unknown)
TACAGTATTGAGCACTTGCACCTTCCTCTCCAACAATAACTCTCGTTTATAAACGAAGCCCCACATATCG
NTCNTAAGTAGATTTCCACACTGTGTACACNCTTGTCCGATACAAAAAGCGCGCATCTCGATGTACTTAC
CTGATTGATGTAAGCGACAGTACTTATGACTCGCACTGTCGATCTGTCTCCACTTCCCCGGATTCGCGCC
CCGGAACTCCAGGCAGCAGCGGTACTTCTAAGTACTTCATTCGCTNAGCCAGAAATTGCTTACGCACCCA
TAAGGCGGCCAAATTCTGACAAAACGTCTGCTTATGAGGTAGAGCCATGTACCCAGATGGCCCCACCCTA
GACTTTACAAAGAGCATGTTTTTTT

>Fol4287_family-156#Unknown (Fol4287_family-156#Unknown)
TTCTCTTCTTTCTTTATCTCTTCTTTATAGCTATATTNTAGTTAGAGAAAAGCACCAGGGCAAAGATAGC
TTAGATAGTTAATACTAACCCTATCCTAACCCTAA

>Fol4287_family-158#LINE/Tad1 (Tad1-158_FOL)
AGACAAGACGCGGAGACTACGAGACAACNATCGACTTGGTTCTGGCTTCCGAGGAGCTTGCGGACGCAAA
CATCAAATGCGCGATACATGGTACGGAGCACGGATCGGATCATCGCGCGATAGAGACGGCGTTCGACATC
TCGGTCCCGGCGCCGAAACAGGAAGAAAGACTTCTGTTCAAGAACGCACCCTGGAAGGAGATCAANAGCA
GGATCGCGGACACGCTGAGAGCTAGGCCGGTGGGAAACACGGTGCAGCAGAAGACGGACAGGTTGATGTC
GGCGGTNCTGGANGCGGTCCAGGCNCTGACACCCAGAGCCAAACCGTCGCCATACGCAAAGCGGTGGTGG
ACCCACGACCTCACACAGCTGCGGCATGTATACACATACTGGAGGAACCGNGCCCGAGCCGCAAGGCGTG
CGGGACAGAACGCTGAAGANCTNGAGGACACGGCAAAGGCNGCGGCGAAGCAGTACCACGATGCCATCCG
ACAACGGAAGAANACNCACTGGAAGGAGTTTCTAGCGGATAACGACAACATCTGGAAAGCAGCCAAGTAC
CTNAAGTCTGGGGACGATGCAGCTTTTGGGAAAGTACCCCAGCTCACGAGGGCAGACGGAACAGCGACGA
CNAGCCATNAAGAACAAGCCGAAGAACTGCTAGCCAAGTTCTTCCCGCCACTGCCGGACGACATCGAAGA
CGAAGGACCGCGACAACAGAGAGCCCCAGTAACGATGCCGGACCTGACTTTGGAGGAAGTGGAGCGTCAG
CTGTGGGCGACAAAGTCATGGAAGGCGCCAGGAGAAGA

>Fol4287_family-159#DNA/TcMar-Fot1 (Fot159_FOL)
TACCCGTTGGCTCATGCCGCGAGGCGGGGCGAGCCAACTAAGCAAGCTTAGTTGGGCNCAAAAGCGTGAG
ACGGCACAAAAGGGTGAGACAACCCCNCACCGCCGGCTGTCGCGAATTTCATCGATTTTCTATGCGATTT
TCANGCAAATCTAGACGCCAATTAGTGAAAAAAGTACCATTTCTGTCCANNTGCATTATGCCGTCAATAC
CTAACNTCAAAGCTGCTCAGGCAGTNGTTNCTTCACGCCAACGACTCCAAAAGGGCTTATCTCGTGATGC
TTCTAACGGGCCAAAGAAGGCTCTCTCTCTCCGCGATGCTGAACGACGATATCCCGGCTCTAAGAGGCCG
TCTATCGCTCGGATCGTCAAGCAGCTTGAAGCTGCTAATACCCTTGATTATGAACTAGTTATTCAGCCAA
ATATGGGCCGGCCGCGACTTCTTTCGGATGATGAAGATGAGGCTATCGTGAGCTTCGTTATGTGGATGCA
GAAGTCCGGTCTTCCGGCTTCTAAAAGCGAGATTGTGGATGCAGTTAACACCATAAGAAGCCGCCGTGAT
GCTGATGCCAAGCCGGTTGGGAAGATGTGGTACAGGCGCTTCCGTGATGATCATCCTGAGCTTGATACCT
CGATATTGAAGGCGAAGGAAGCGGCGCGCTATGAGTATGAGGAAGCCGGCGTGGAGGAGACGAAGCAGTG
GTTCAAGCGGCTCGATGAGGTTATCACGAGATACGGAATCGGCGCCTCGGAAATCTGGAATGCTGATCAA
GCAGGTATTAGAGTCGGAATACTGCGAGAGCGAGTACAATGCCTCGTTGTACGTACTAATAAGAAGGCGG
CAACAGAGGTATATTCCCCTAATGATCGAGAGACTTGTACCGTGATCGGTACAGGTAACGCCGCCGGAGA
GACCACTCCGCCGTGGCTTATCTTCAAAGCCTTTCCAACGCTCGAGTGGGCGAATATAGAAGGCGATCTC
GAGATGCGGTTTGCACAGTCAGATACAGCGTTCTCGAATGGCGATATAACGCTCGAGTGGGCGAGAGACT
TTAACCGGAAGTCTTGGGATAAGTCTGCAGCAGTTCAACATCGTCAGCTGGATTTTGAAGAGTGGTTTGG
GTGTAACGAGCACCTAAAAAGCCCTTCTAATGCTGCCGCTTTATATGATAAGCCTCCGGGCACGGAAGGA
AAGGCTGAAGAGGATCTCGTGTGGCGGTTGCTCGTTATCGACGGCTTCTCCGGTCACGGCTCCTTCGCCT
TTCGAGAATACTGTATAAAATTTAATATCCTCGTTGCCTTCCTTCTTCCTCATTCAACTCACATGCTTCA
ACCAATGGATCTTGGTGTTTTTCAGTGGTTAAAGAATGCACACCAAAAAAGGCTGCGAGATGCTTTGCGG
AAGGGAAATCTGAGCTTCAACCGCCGTGACTTTGCCGGCTCCTTCAAGGTATGTGTAATCAGCTTTAACC
TTCTCTTAAATACCCCGCTTTTCACATACTAATCCTCGTTATCTCAGGAGATCTTTGATGAAGGCTTCAC
GCCGGCCCACATCATCACAGGCTT

>Fol4287_family-160#Unknown (Fol4287_family-160#Unknown)
AAAACAATGTAACGAGATTTAACGTTGTGGGCCCTATGAGGCGTATCCTCCCGGGCGGAATAAATTCATT
CATTCATTC

>Fol4287_family-161#Unknown (Fol4287_family-161#Unknown)
TATTATAGTAGTTCCTAAATAGGAAAGCTAGGTAGGTTTAATAGTATTATATTAACTAAAGCTTAAGGAG
GGAAGATTATTCTATAAGGTAATTTTAGGAAAAAAAGGGTAATTTAAAGTTAAATTATTATTATTACCTA
ACTAATAACTAACTAGCCTAGTAATTAGGAAACCTAATAAGATAGGAAGTAAAGTAAGTATAATAATTAT
CCCCTCTTCTTTAAATAGCTATTTATAGCTATTAACTTATAAATAATAGTATTTTTAAGGGTACCTTAAA
AGTAGGTCTTTTAACCCTCTAATTTAAAGGCTTTATTACCTAATACTTTAGCCTTAATTTAGCTAAGATA
AAAATTATTACTTCCTTCCTTTTA

>Fol4287_family-162#Unknown (Fol4287_family-162#Unknown)
AGGATCACGAAGCGGTGAAGTTGCAGAGGTTGGTACGTTAGACAAAAGGTCTGTGCCCACAAATGCAACT
TCTTGTTCATACCTAGCCTAGTCTTTTCTCACTACGCCTTGTTCCATGATAAATCCTTCCTTGCCTTAGT
TGGTTTCGCATTTAATCTTCTGATTCATAGGTTCTAGATCTGGACCCTGACAACTTAGACTTGACTACCA
TACAGACGGCCCGCTAGCACAAGGGCAGTCAAGTGTCGGGGTCTGGCGGTGGTGCAAGTCGAACTTTNTA
TTTAAGCATGATACAACTGTAAATGTCGTAAATGCCAACGCATAATTGCTCACCGGTCTTATTGGGTTNC
GGTGATCAACTTGCTCGTTCTTGCGCCCTTGCCGTTATAGACCAGCANTCTCCTTGGGTGTGTGCACCTC
CTGTTCCAGACGGAAGCTCTTGCTTTAGCTGATCCCTGATGGTGTATCAACCGACCCCAGATTCATGTCA
CAAGCAACCGGTACTGACACCTCCTCGGTCTACTCGCTGCTTATCTACGGGACACAAGCTANAAAGGGCA
TTCTTTAGGTATGGCTGGCTTACAAAGCTGCGTCAATTAACCCTCCTATACGAACGCCAGTAAGTGTTGT
CCTTAAACCTTCATCAATTTAATTATCGAGTCCAGTGCACACACGAGCTATAAATCACNGACCACGCAAC
CTCAAGTCAGGGAGGCTTTTATCCGGACTTGATTTTTCCTAACCAACCATCAAANCCTGACTGAGCTCTT
CGATTTTGCATGANAGCCGTTCGTTTTCCTTCTCCAANGCCAAAATGCGCTGCCTCGCNGCATCCAANAC
TTCGCCTCTGCTGAAGCAATAGTTCGTTTCCGAAGACTTTGCCTCCTCTCGGCCTCGTCTTCGCGCCTGT
GACGCTNGCAGNACCGCGAGNAGCCTTTCGAANCGCGNCTTGAGNCGGGCGCGGTACTGCTTCTCGACGN
NGTTGTGGCACTCNCGAGCNTGCTGGGTTCTGGGGCAACGGCTGGCTTCNTTCGCGGTCTCTTTGGCTTG
CGNGATGCTGANCGAATTTGACCTCCGGCGNGCGGGTCTGGGGCACCTCCCGCTGTTTTGGCGGTTGTCG
TCGCAGTTGTCCCTGATGCCATTTTCCTCGGGCAANCGNGCCGAGATTGTCTTCTCATCTGTGCCAGACG
TGGCACCGGCGGAATTTCCTTCCATGCTCTCNGATCCTG

>Fol4287_family-163#Unknown (Fol4287_family-163#Unknown)
AACTCCGCTGCGCCTTTCATGTCGCATCGATTGCAGCACCAGACGTGACCTATCGGTNGATCCTGATAGT
TCAGTTCGACNAGGAAGGTCCCGTGCGACCTAATCCAGCTCTTCCTGCCCTTTGCACCTTTTCGAGCTAG
CGAATCCTCCTGGACGAAGCGACGGTTCTTCCAGGTAATCTTGGGCAGATCCTCAATGGTCGGGTTGGGA
GGTAAAGCTCCGACGGCTGCCTCTTCCAACTGCTTGGCGACCGTCTTAGGCTGAGACAATCGTGAGAAGA
CGGAAGAAGGAGGCGTAGGGCAAGGCGTCAATGTTGTTGGCGGAAAGCCAGCTGGCGACGGGGAGAGTGG
CGAGTTCGACATCCTACTGGTGAAATGGAATAAAAACCACGTGTAGAAGGGATTATTTTGACGGCGCGAC
ATGGTTGGAAAACGCGTTCCACATTGCATACGCGCGGTGGGGTCACGCGTTAGATCACGATAGCAGATAC
TTAGCTTTGCNGCTAACCCCCCGCTATTTGAGAGTAGACTTCCATCTGCGACTATCTAGTGTAGGGTAGT
GGCTCGGGAAGATCTGGATTTTNCCTCGAGATTAGACGATCACATGATGCATATGTAATATGTCAATTAT
TTCAACTTTAGAAATGCGTGATTGATTGATTTGATTG

>Fol4287_family-170#DNA/PiggyBac (Fol4287_family-170#DNA/PiggyBac)
TATCCCTTTGACTGGCGTAAGGCAACACCTCCGTACCGAGCCCCACATGGCCCCCGCGCGACCNGAGGTA
CATGGAGTGACTTCGAGCGCCAGCGAAATCGACCCCGCCGAAATCGTCATACAACTCATTCNATGAGCTN
TCATGGATNTCGAACAACTCTCTAGCCAAGCAGCCAACGCGTATGATGACAATAGCTTCATTCGAGTCGA
TNATAGCCGCCGCGAGCAGCCGGCTGATAACACNTGCCGGCCAGTCAATAACCCGGTTCCTGACCGCGGC
TACAACTTCGAGCCCGTTCATCTTCCAGATCGGNCCTTTCGGATAACGGCCTTGCCCCAGAGCCGCTGCT
GCTATTCCAGCAGTTTCTNCCTATTTCGCTAGTAGAAAGCTGGGTTTGCTATACGAATAGCTGGG

>Fol4287_family-172#Unknown (Fol4287_family-172#Unknown)
ATCAGATCATAGGGCGGATCCAGCCGAGAGCACAACACCACGCTCTTAACCCGAACTAAGAATGCAGGGT
CAGGTTACACAGGACCCGCCATGTTTGAAGTTATTTCAAGCACATAAACCCTGTCGGCTGCCTTTGTGCC
CTTGCTTGAAGGGCGCAGACCCTTTGATTCGCCCTACACGTAGAAGCCATGCCTGCAATAAGCAATACTA
CTCCCGCTTACTCCGAACNCTGATAACCAAGATTCAAACCATACACTACTGGGATGGCTCCCAGTCATCA
TGACGATGCCACTTTTGNTTGCGGTGGTTTTGTTTCTCATGTGTATTCCCAGGTATGTCTTTCTATAGTA
GAAACTGATACTTATTCCGTCGCCTAATAGCAATACAGATTATACGGGTTGGTGAGATATGGCAGGACCG
CAGGCACAGAAGGGTCCAGCAGCTCCCGGGGACCTGCGTCGACAGAATCCGCCAGCACTGAAGACAGAGA
TTTGCCTCATCTAGATGCTATTGCTCCCCCAAAGACAAGCAAAGANATGAGACGGGAGCTTACAGACGGA
GCGCACGTCTCTTGGGCGATGCCGAGTTCGGACATGACATGGTACGTCCTCTTGACTCCTTAGTTATTGT
AAGAAGCACTTGACTGATCACTCACCTCCCTGTTTAGTGCTATATGCTTGGAGGNTATNCAGGATACTGA
TATNGTCCGTCGNCTGNCGTGCGGGCATACNTTCCACTCGGGTTGCATTGCTNCGTGGTACCTTGCGAAA
CATGATACNTGCCCCNTATGCGCATNTCATTTCGCGTCGCCCGAGCCTGTGCTGCAGAGGCCAAGCCAAG
CGCATGTATCGCCCAAACCTGTGCTGCATCGCCCAAGCCTGTGCTGCAGAGGCCAAGCCAAGCGCATGTA
TCAGGTCATCGGGCAGATGATGGTTCTACATTAGGGCATGTGTAGGCTTGTATTATACACATTCATTGTC
CATNTTGCGACNNCAGCATCCATGCATAGACGGCGCGGNTATCCTGGTT

>Fol4287_family-173#Unknown (Fol4287_family-173#Unknown)
TTCAGTATAAACTCAATCTTTCCTTCTAACTCNAGGATGCGATNCCTCGCCGCATCCAATACTTGCCCTC
TGCTNAGGACCTGGCCAAGATTGGCTGCCGTATCCCTGTCAGCAAGGCTNCGCGCCTGTGACGCTGGCAG
NACCGCGAGAAGCCTTTCGAANCGCGTCTCGAGTCGGGCGCGGTANTGCTTCTCGACGNNGTTATGGCAT
TCTCGGGCGTGTCTTGATTGCTGGGAGCTGCGCTACGACGCTTNCGGTTCTTTGGCTTGCGNGATGCTGA
TCGAAGTTGAAGTTGAAGTTGAACGTCGGGAANAGGAAGTGAAATATTCTTGCTGGGGGGTTGTTGATTC
GATGGGTTGCTCGCCTCTTCAGGACGAGTCAAGGGCCCGCTCGTCTCCCTCCTCAGCGGTTCTGTGTTGG
CNTCGTGGCAGATATAGTCAAGGTTCGTCTCAAGACTTGGTTGGCAGGCCATGGAGCGATCGGCTTNCAA
TAAATCAGAAAGTCCAGATGACCCGAATGTGTTGGTAAAATGCTCAGAAGCCANATACTCATGGACACAA
GCCAAATATACAAAGTGCCGTAATCTATAAATAAAGTGGTATCAACTTGAGCGTATCGTCGGGTGACAAC
AACCAACGAAACAAATTGGCCAACAGAAAACGCGCGAGATCCATGTGGCGTTATCCCGGGCGAATCGCAG
GGGTGGCGCCCGGTAAAACTGCNCGGAGGGAGGTCCGATAGCTAGTCAGTCTTGACAAAGCACGTCATGA
TCACGACGAACACCCCAGCCTCCTTGGATTTTGCGCTCGAAAGAAGGTACTGT

>Fol4287_family-175#Unknown (Fol4287_family-175#Unknown)
AGTAGTAGTAGATAGNATTTATTACGCCCGGGAGAACGGACCTCATAGGGCCAGTGGNTACGCTAAGCTA
TTTACGTATTCCCCGCTTTTCGTCCGGTCTACACANAGGAAAGCCCTACTGCTCTTCCTGTTC

>Fol4287_family-177#Unknown (Fol4287_family-177#Unknown)
GGGTTGACTTGGATTTCTGATTGGTNCTTGGTTACACGTTCAGGCGNGACAACACTTTAACAGCAGCGCG
TCGAGTTTTGACTCCNGTTTATCAGCGTCTATCGCGACGAATGTAAGATCTAGCCAACAATCTATTGTTT
TTTAGCTTGTTTCAAGAATATCCGTCAGACCATGGCGCTCAANCCTATAACGGAGCTCGGCCCTTCCAAC
CCTATATACCCNTTTATNCTTCT

>Fol4287_family-180#DNA/hAT-Restless (Restless180_FOL)
ATACCCTCGGCTNTCGCGGATGGCCTTGGACTTCCTTACGATNCAGCCGATGTCAGCNGAGTGCGAGAGG
CTNTTTTCGGCCGCNGGNCGGATGGTCNCGGGCCGCGTACGAAGCCTGGACGCCGAGATTATCGNNATNT
GTCAGGTNTTGCGNTCNTGGTNNCGGGCTGGNNTTATCGAGGANCTGGATCCATTGCTTAAGTCACACCT
TGAAAGTAAGCCTGATGCCGGTTGTGGGACTCTAAGCGACGGCGAGCTGGCGCTTGCTGAGACAAAATGG
CTATTGGAGGGCGAGGATAGCGCCAGCGAGGTTGACGATTCATCACAGCAGCAACAGGCTGAAGAGTTAG
TGTCAACCTCTGAAAGTGAGGCTGAATAGGCACCCACGAGGTTGTGAATAGCCTCAAAATTCCACTTATA
AATCCACTTATAAATCCACGTGTGTACATCCATTCCACTCCGGTCGAATATGCGCTACATCCACTATGTA
ATTGCCTAAAAAATCGTACATCCACTCTACTTGGTCCAAAGTGGAGTGGATGTAGTGGTTCCGACCCTT

>Fol4287_family-186#Unknown (Fol4287_family-186#Unknown)
CTACATCTCTATNGATCCTCCCACTTTCACTGAAAGTGGACGTTTCGCATCGTCATTGGCTGATAATCCC
TGTANTNACCCCGCATTCCACTTTCACCTGAAAGAGGNCTCTCAATAACGTACCCCGAGCAAAGTTTAAG
CCAAAGCGGTGATCTCGCCATTTCATTGGTCGACTTTGCTTTTT

>Fol4287_family-190#Unknown (Fol4287_family-190#Unknown)
ACGCGTGTAAACACGCGTAAACGCGTACTTCAGCTTTCTTACATCATCTACTCTCTTTGCTGTAATTTCG
ATCCGAGGTTTCTTCCAACGATCTTTANAAGCTCGTGCCATCGAANGGCTAGTGGANTATAACCGCCTTT
CACTATGGAACTTGAAGATCTCTTTTACTACGATCCTTCTTGGCGTATCATTGTTTGCAAACAGTGTGGC
GTTGTACCGCAAACCAATATCGCCCGGCATATCCGACGGCACCACAATGCGACGCGTGCCTTTAAGGTCG
CTGCTATCAAGCTATTTGAGCGAAGTTTCGACCATCTACCTCTCATACGAGACGCCGACGAGATATGTAG
GAACGTGCGACCGTTGCCGATCGCCCATCCGATTCGGTTCCTTGGTGTTTTTCACGATGGAATTTGCTGT
CTACTTTGTCAAGACGACCGAGACCGGTATGTCTGCCGAGGTCGCACAGCAATAGAAGATCATCTCAAAA
AGGTTCATAATCAACCATTGCGCCAACCAGGGCGTAGACGAAGGGGAGAGGCCGGAGGGATCAAGGGTTT
GGCCCAGGCCGGTCTGGTCCGGACTCCAGTCTCTTGTCAAACCCT

>Fol4287_family-196#DNA/hAT-Restless (Restless196_FOL)
CAGGGCTGCCGTCAGATCAGATTAACAATCAGATATATCAATCAGATCAATCAATTCAAATCAGATATGG
AATTTTATCAGATCAATCAATTCAGATACAAGCGTCTGTACATCTGATATATCTGA

>Fol4287_family-199#Unknown (Fol4287_family-199#Unknown)
CTAAATATACTATATAATACACTCATAATATGATCTAAATCTGACTGGATTTAAATATATTGGATCCCTC
TGAACTGGAAACTTAACTATGTTGGTTAATCTGCTTTTAATATATTATGGCTTGGATTGGTAACCCTTAC
CGCAAATCGGTATTCCCATACTATCCCCTACCCCAAATGGCTGCTTGTCTCTCCTCGATCTAATGTACCG
AAATGCACGGTCCATGCAGCCTGGCCAATCACATAACACAATCTCAATCTCGACAACCACATCAAAAAAA
AATCACCAAACTTCAAACTTATCGCAACGCTGCAATTTGGNTTNAAATTAATTNATACTTTGGGAAAATA
CTCACCTGAATGTTACCTTTTAATACATACTACTTTGGGCTATTTTACTTGCCGGATTTCTTTACATGTT
GCCCCCCTCGTTTTCAATCGACGTTGCCCCCCATGGTTCAATAGCGCCATTTCATTTTGTATGTATTTTT
CAATCATGTAGCCCCCAACATGAATGCTGAATGGTTGATAG

>Fol4287_family-200#LTR/Copia (Copia200_FOL)
GCCTCAGATTGGGCGACGGACGAAACATCCTATGCACATCGAGATACGCGAGGCCAAGGCCGTGGGCGTA
GAGCACGAGGCGGCGGAAGAGGAGTATCAACAAAACGAAAACGAGCAGAGACGACCGTCAATCCGAACCC
GGACGGCCCTACTTGTCGAGGATGTTTGGGTTTCCATGACTGGAGAGGCTGCTGGTACTTATTCCCAGCC
CAGAAAGCCGAAGGATGGGAGCCCAACCAAGCGATACAACGATTAATAAACGACCGTCTCAAGAACGATA
CTGGTTTGGTGGAGGAAGTCAAACGATTGTCCAAAAGTAGAGACAGAACCACTCAGGACGAGTGACTTGG
GCGGGGTATGGCACACGTCAAGGCAAGCTACCTAGTGATGCACAACTTTATCGCAGCCTTCAACTGTGCC
CCCTATCCCTCNCGGACACTCCGCGATCCTCGACCCCGGAGCNACATCCATATCTTCAATCAGCANACAG
GTNCCAACAGACTAGCGAGATTCCGGCAGGCTATTCCAGGCGACTTCGTCTGGGCAGGAGACCGAAAACT
GCCCATCTTAGGCTACGGGACCGTGACCATCGGGCTCACAGGAACTCGAGCTTCCTNATGCTTGCAAGAT
GTAGCCTATTGCCCTCGGCTCCTTACGTGCNCTAGTCTCCCTACGCCAACTGCGGAAGAGAGGCTNCTAC
TGGGATAACAGGCGNAACCCAACGACCAAATCCGCAGGAAAGATGATTCAATCCTCTGCACATTGACGGA
TCATTTCGACCAGTACGTACTGGAGTATATCGACAAATCAACAACGGCAGCGGCATTCCTAGCCAAACGG
AAACAGTATGATTCGTGGACTAAACGCCCTCCTCGCAGTGGAGAAGCNATCCGNTGGCACAGTCGCCTNG
GGCACCCGGGACCNCAAGCNCTCGAACACCTCGTCTCGGCCAATCTCAGGGGGTGCGGATNCGAGGGACC
AGCCACTGTTGAGTGCGACGCCTGTGGCATGTCGAAGGTCAAGAGNCAAGTCNGNCGAGCCCNAAGACGA
GTTCCGNCCGAGAAGGCCGGAATCGAGCGTATCGCTATTGACTTCCACGACTACCGAGNAGGNATAGGCC
AGGCTACACCTCANNNATGCTGTTAACCTGCCGAGCTACTCNGGCTACATCTGGGACTACTACCTCACAG
CCCGGNCGACAGAAGCTGTCACCANCGCTTTCAAATCCTTGCACCTAAGTCATCTGGAANNCCAGAACGG
CAACTCAAGTGTACCGAAGTCATCGAGTGCGATAACGAGATCACGGAGAGTCAAGCCGAAGGTCGGNGAC
TTCCTGAGNANTAGAGCNATGCGCCATCGAGCCCTCGGCGCCATACGCACAAGCCCAGAATGGCGGCGCC
GAGCGCTCAGGGGGTGTGGTCAAGGACAAGGAAAGGGCNATGCGAACAGGAGCAAAGCTTCCTTCGTCCA
GCTNTGGCCAGAGATCGGGAGGACNGCAGTNTACCTGTACAACCGGACGCCNAACTACGCATCAGGCTGG
AAGACGCCATATGATCGNCTGCACTACAGCATCNGCCNAGGGACGGCGGGGATTCCACAGCCGAAGNAAC
AGCCGGATCAAACACACCTACGNGCGTNTGGCTGTAAGGCCTNTGCGATGACNNCNGATGCCCNGNAGAA
GGNNAATCGGCGANATGCGGCTTAANCCCGAAGGNTGGATNGGNTNCCTAGTCGGGTATAGCTCNNCAAA
CATCTACAGGGTCTGGANCCCGNCGACCAACCGGGTCGTCNCCACTAGAGACGTNATCTTCAACGAAGAN
GGAGGCTTCNNCGGGGACTGTGNAACGCCTCAAGGATGATTTAAAAGAACTAAACGAGGAAGAACTTATT
CAGCATCTCACTGATGCTGAGGTCCCACAGGGATCTAGCATNAATCTGGATGCTTCTACCCAAGAAGAAG
ACGAGGAATTAAGCGCCTTGCCTGAAGGACTAGCGTTTGAGCGGGAGGCTGCAAGTTATCCACATAGAGG
GTTTGAACGTGATCCCACGATTACGCAGGGTGAGACTGGCAGGACACTAGTCGTAGGAGATCGCAATCGA
GAAGAGCCTGACGGGACTGATCACCCCTACACGACCGCTCGATTCACTCCCTACCTGACCCCGGAGACTT
GCCCTCTACGGCCTGCTGCCCTTCTGGTCGCTACTATCAGAGAACCTCCCGTGAGGAAGGAGGGGGAAAA
CCCCCCTCAGTTACGAGCTGCGAAGATGGTGCATGTCCCACCTAGCGCTGGCACTTCCCCGGGACGAGAC
GGCGCAAATGGAGCCCCTCGTGTCATTTCAACTCCGAGCAGTTACTGGGAGGCCGCATTTAATGCCGGTC
GACTCGCATCTGTGAAAGGGACCTGGAATGGCAAGGTGGTGAGTAAGCGGAAGCTCGAGAAGCAGGCGAG
CTCGGCCAGCTGCCACCCTGATAGCGGAGAACCTCAGTTTACGGGAAGTCGAGGGGAATCTACTAAGCTG
ATGGATTCTCCCAATCGCAAAACACAATCTGCAAAGCTGACAGATTTAGGTGACGGCCAACGCCGAATAC
ACCGACGAGACATGCCAATATTGCCAAAAAGGCATAAAGACCTCAAGAACCACCCNCTNGGAATGACCTA
TTCCGNGAGGCNGAAGAGACCCACCTTNAGAGCCACAAGGAAATGNGCTCCTGGCGTGAGGTTCAGAGAG
AAGGACGCTGGCCGCNGGCAAGNAANTCCTNGACTGCATGTGGGTNTACGTNTACAAGTTCGACAAGCAC
GGNCGGTTTCANCAAGTGCAAGGCNCGGCTCGTTGTCNGAGGCGATCAACAGGCCAAGTCGGCAGGCGCG
AGGATACCTATGCAGCCACCCTTGCCGGAAGGTCTTTCCGGACNCTGATGGCTATNGCTGCCCGNTTTGA
CCTAGAGNTNNTCCAGTACGATGTCGTCAACGCCTTCGTCAACGCCCGAACTGAACCAGGACGTCTACAT
GCGCATGGCCCCGGAGGATACNGAAAGCCTGGCAACTGATCCTGAAGCTCCACAAAGCNCTGTACGGCCT
GCGAGCCAGTCACCATTACTNTGGCAGAAAGAACTANCCAANACCCTCACGAGCGTTGGGCTACACACAG
TCTGTNCCTCACGAGCCNTGCTGTCTCNNGAAGGGAGGAGTACTNNTATTCTTCTACGTNGACGACCTCA
TCGTCGCCTACGGGAAGGCCCGGAANNACAAGGCCGGTCGAATNGACGATAGGCAAGCTTCGAGAAAAAT
ACCAACTCNCNGGAGGAGATACGNTGCAGTGGTTCCTNGGAATNGAGGTCATTCGCGACGGGACCGACGT
CTGCAAGGAAGATTTGGCTGTCTCAANCGTCNTNCGTTGACAAGATCGCNAGTCATTTAGCTGATTCAAG
GGGGAAAGCNTTCCCTACANTACCAATGACCACGAACAGAGCTNCGACCCCGAACGAAGGGCGNGCANCA
NCGGCGTCANTNCAGCGGTATCAACGCAAGGCCGGATCGGTNCTCTACNTGGCAGTNANCACCCGGCCCG
ACATNGCCTTCGCCGCCTCCCGGCTTTGCCGATTCAACNTGTCAACCCGGGCGANGANCACCANGAGGCC
GCGGACCGCGCTATTCCGNTACCTNCGAAACACCAGGGCACCGAGCNCTACGACTCGGNGGAACAGACAC
TTTTGATGTGTACAGTGACGCT

>Fol4287_family-202#Unknown (Fol4287_family-202#Unknown)
CGAGATAGCTCTTTCCCTGCAGTTTTCACCCACGAAGGTGTTTTTGGGGTTTTAACGAGGCTCGACAGGC
GTGCACATCAAGCCCAACAGCAGCTCGAGTGGGAGTGTTGAGACAGTGTGGCTAAGGTGGTCCGA

>Fol4287_family-203#RC/Helitron (Helitron203_FOL)
TGACGAGACTGGGACTCGAACCCAGGAGGATTGCTCCACCAGGGAATTGGTGTTAAGGTTAACCTTAACN
CGGCGCCNTAGACCAACTCGGCCATCTCGCCT

>Fol4287_family-207#Satellite (Fol4287_family-207#Satellite)
AAAAGGAAACTCCGGTACAGGGAATCGAACCCTGGGCTCCGCGGCGCTGATCCTCGGGTATGAGAGCGCG
GAATGTTAGCCACTACACCATACCGGA

>Fol4287_family-210#DNA/hAT-Restless (Fol4287_family-210#DNA/hAT-Restless)
CAATTGAAAAGTTCAAAGAGCTCCTGGTTCGTTGGATCGTGTATTGCCACATCGCTTTCTTTCAATTTGA
AAACCAGTATTTCCGAGAGCTATTATTCTTTTTAAACCCGGCGCTTCTCAGTCATCTCCCAAAAGCAGCG
AAAACTATCCGAAGTTGGGTTATGGATGCCTTTAGGTCGAAAAAGCAACGGCTCAGGGAGGACCTCCGGC
AGGCGAGGAGTAGAATCTCCATTTCCTTTGATCTCTGGACTTCGCCGAACCCTTACGCTGTTCTTGGNGT
TATCGCCATGTGGATCGACACTGCCGGCAAGCGACGAACTACCGTCTTGGGTATACGACGCGTGTACGGC
GAACACACTGGCGAGAATATTGGGCAGCGATTCTTGAATTGTTAAGAGAATACGANATCGGCGACCAGNT
CGGATACTTCATGCTGGATAACGCCNCGNCGAACGATACCGCTGTTGACACTCGAGGAGCTCTGCCCATG
GATGGCTCCCAAGCAACGCCGCCGNCGCCGGCTTCGTTGCNTNGGCCACGTTATCAACCTCTGCTGCCGG
GCGTTCCTTATGGGCCGGGACTGCGAAAGGTATCTAGCAAAGCT

>Fol4287_family-211#Unknown (Fol4287_family-211#Unknown)
GACGCACTGTGCTTAGTCATTTTTACGGGACCCGTGAAATTAATAGAATCACGGGTACCCGTGAACCTAT
TGGCTCCCACGCGTGACCACGTAAAA

>Fol4287_family-214#Unknown (Fol4287_family-214#Unknown)
AACGTGTATGATAAGCGAGTGTNNCAGATAAGCGAGTGNGNCAAAAATCTTAACCTTTCGACTTCAAACC
GCNATAAAACCACNACAAACCATCTAATCAATTAAAACTACTCGCTATACTCTTCCCCAGAGATCTCAAT
NACTACCTGACAGGTCCTTGCATTATGCCCGGCCTTGCCGCATATACCACAACGCCGACCNCCCGGTCGC
NCCGACCTTCCTCGACCACCACTTCTCGACGATTCGGCCACTACCTGCGTATCAACATCCATCTGATCAA
TTACTTGCGATGCTTCCTCTACAGTCATCGCCCCTCCTTTCTGTAGNCTAGTTCTTTTTGCCCTNCGGCG
CCGGCTNAGTATCTCATTCGCTTGTCGAAGATCCTTTAACCTAGCCTCTAATAAGGCAATCTNATGTATA
ACTGCCTTTGTTCCTTTAGTAANAGACTTTAAAGCTTCTANTATTGACTCTGGGGAGCTGCTTTTATGCC
TTCTGATTCGTCTTTCAAGGTATTCAGACTGAGATCGAGCCTCAATCGCTGTCTTTGGGGTCTTTGAAGC
CCAAGGGGCCGANGGNTTAGCCGCCTCCTCGGNAGGCGTTGGAGTCCGTAGCTGCACATCAAGCTTTGAG
ATNACATTTTCCGGGTCAAGAGGAGCAAGNCCGGCTCCTCTAAAACCTCCCCGGATATTGCTTTCNGTNA
TAGTAGCTTGAAANGCGGCATAAAAGGCNGGAAAGAACTCGGTCTTGGAAATATGGGTTATAGAGCATCT
GATCAGATGCTCTATTTCTCGACCATATGCCTTTTTCAGCGGCCCAAAGCACCCGACGTCAAGAGGCTGA
AGTAGGTGGGATGNATGAGCNGGCATACAGAGCGTGATAATCTTGTTCTCCTCGCAATATNTCTCGAAGT
CGGCGGAGTGGTGGCTTTCGTGACCATCAAGGATCAGAAGGCGATAGNGACCANTCGATCGNTTNGTTGT
AGATCGATCAAAGTGCTTTAGCCACTCGAGACCTAGCTCGTTATTTGTCCATCCATTTTGGCTCGTTGCA
ATAACCCAATCGCCCGGGAGGTCGCATTCTCGGTACCAATTGGCGAGGTGATATTGGCCTGCACCAATGA
TAAACGGCGGGATCGATCGGCCTTCCGCATTAATCGCCTGGATCACAGTAATCCATTCCCGGTTTCCAGG
CTGCACTGATTTTGGCCTTCCTTGCCTTTCTGAGCCTGTAACAACCATTCCGGNCGCAATNATGCCCATC
ATAAAGCCGGTCTCATCAAAGTTCCAGATATCATCTGATCGGATACCATATTTCGCGATTGTATTCTCTA
CGAGCCTAAACCAGCCACGAATAATAGTCGGATCTTCGCATTTAGCTCTCTGATAGTCATATCTNCGAAA
NAAACGCGTCTTTAGCTCTGGTTGTCGCTTGACGAAGTTATGAGCCCAGCGCTTGCCAACAGGTGACGCG
TCGCGGTCAGCAAGCAGAGAATTAGCCATTTCTTCCACAANACGCAGTCGCGGGGGAAATCCTCGCGAAT
CTAGGTCGAGGACGAATTGAACTATTATCTGCTCCTCTAGATCAGATAGTTTCCGTGACTTNGGGATAGT
ATCGCGTCGNGANNGNATGCCATGNTGGCGGCGACGTAAGGTACGGTAATGGACTTNATAGATANTTGCG
GCNCGTCGGANNCTTAGTTTTGGGTCATTTTGAAGGGCCTGAAGGGCAAGAAGGATTCTAGCTTCATCTG
AGGACTGTGACATATTNGGTGGTTGAGAATTAACTGATTAGATGGAGATGNTGTAAGGTGAGGGATTTTT
GTGACACTCGCTTGTCTGTGACACTCGCTTATCATACACGTTATATATTAGAATAGTAAGTT

>Fol4287_family-221#Unknown (Fol4287_family-221#Unknown)
ATAATTCTTTATTAATATATTTCTTATTTTTAATATAATTAACCTCTTAATTATTTTTATTTCTTTTAAG
TTTAAGTATTAATAGTAATTTAANAGCTAATTAATCCCTTATTTAATAAGGTTTTAAGAGGCTAATATAA
AAGATATTATAAAGTTTTAAGTATTAATTTAAAAGTATTAATTTATAAGCTTAATAGCTAATNTNCTTTA
TTATCTTAAATAAATTAATAAATCTAAGTATTAATTTCTTTCTTTTTTTAAGTTAAAGGTTTTTTATAAA
TAATATAATAAGTTATTCTTATTAATAAGTTATAAGGATATACTTAAAGTTATAATACTTAGCTTATCTC
TTAGTTATATTTACCTAATATTAAGATAATTTCTTATAAAGCTTATATATTTATTATATTTTTACTTATA
CTTCTAGGACCTCCTTCTAAGTATTATTATCCTTAGTAATATAATAAAATTTAGGTTTAAATCCTATTAA
GGCTTAATTTAAGGTAATTCTTATTATTATACTTATAGCTAAGTTATATATAAATTATATAATTCTTAAT
AATCTTAGCTAAGTAAGTTAATTCTTATTAATAAAGCTATATAAGTAATATCTAAGGGTTTAATTTATCC
TTTTAATTTAGCTATTTATTTATAAGTAAAAAGCTATAAATAGCCTTTATTTTACCTTTAAATAAAAGTA
GACTTTAAATTAAAATTAATTAATAAAAACTAATCCTTAATTAAATATTATACCTAAAGGCACCTTAAAG
ATAAGCTTTATTTTATTATAAAAAAGCTTAATAAGTTTAAATATATTAATTATAATTAAAATAATAAAGA
ATTANATAATTTTTATAAGTCTATTTATAATAACTAAGATTATATTAATATCCTTACCTTTAAAATAAAT
TAAAGGTAATCTTATAATAAAATCTATATAATTACCTCTTTAAAAGGTCTTAAAGGAATTAATAGGTTTT
TAAGCTTCTTATATAGCTTATATCTTCTAGAGATTATTTCTTAGTAAATAAGGTAAGTTTATATATATTT
CTTAATATCTTACTTAAGGCCTTCTTAATATAATTTTTATTATAATAACTTAAAGGTCCTTTTTAACTTA
AAGTATCTTATAAGTTTATTATTATAATATAGCTTTAATAGCTTATCTTATAATATAAGGTCTCTAAGTA
TATATAGCTTATTTTTAAAGTAAAAAAGGTTATTTTTAACCTTTTACTTACTTAAAACTTATCCCTTTTT
AGCCCTTATAATATTTTACTTTTAAGCTAGTATTTAAGTATTATATAACTAGGCTAAGGTAATTACTTTT
ATTAGTAGCTTAAATAATATCTCTTTAAGAGGTTTTTCTTATTATAAGGAACTTTATATTATCTCNTTTA
GTATTATTATAAATAATCCTAATTATTTTAAAGATTATAACCTAAAGATATCTTATTTCTTAGTATTACC
TTTTAGTATTAAAATTATATTATTTTTAATTATTAAAGATATCTTATTAAGTTTTTCTTTACCTAAGGTT
TAAGACCTAATTATTTTTATTTTAAGCTTTTTATTTACTTTTTTTCTCTTAGTATTATTTTTTAATATTA
AAATTATATTATTTTTAATTATTAAAGATATCTTATTAAGTTTTTTTTTACCTAAGGTTTAAGACTTAAT
TATTTTTATTTTAAGCTTTTTATTTATTTTCTTTTTCTTATAAGCTCTTATTATAGCTTATATCTTAGTT
ATTTTACTTTTTAAGGTTTTTAATAAAATAAGATCTTAAGGTAATTTCTTATAAATTCTTATAAGTCTTA
ATAATATATTAGCTAGGTTTATAAACCCTTTATAATATTTAATTATAAAATTATAAGATATTAAGTAAAA
ATATTATTAAGCTTACTTATTATTTAATTTTATATTCTTTATNNNNNNNNNNNNNNNNNNNNNNNNNNNN
NNNNNNNNNNNNNNNNNNNNNNNNNNNNNNNNNNNNNNNNNNNNNNNNNNNNNNNNNNNNNNNNNNNNNN
NNNNNNNNNNNNNNNNNNNNNNNNNNNNNNNNNNNNNNNNNNNNNNNNNNNNNNNNNNNNNNNNNNNNNN
NNNNAGTTATTATATTTTTTATAAATAATTATAAGTTATAATAATTACTTAAGATTTTAATTTATTTTAT
TANCTCTTTAAGATAATATTATTAATATTTAAATAATTTTATTATAATTATTATTTCTTAATTTAATATA
TTATAATTTAATTTAGCCTTATTAAACTTTTATAATTAAAAAGCTATTAAGTAAAATCTTTCTTTTTTAT
TTAATTAAGATAATATTTTNATTATTATATAATTAAATATATTAATTTTAATTTAAATNTATTTTAAGAA
GTTAAAATATTTAAGTATTAATATTTTATTAAACTTAATAATTAAGGCCTTAAATACCTAATTTTATATA
TTATTAAGTTATATTAATTTAGGCTTTTTATTATTTTAATTTCTTTTTAATATTATTATTAAAGATATTA
TAACCTTAAAGTATTTATAAATAAATTATTTATAAAAGTTATAAAACCTTAAAAANACTTAAACTTCTTA
ATAAGTTATTAACTTNTTTTATTTTTAAATTATTTTAATTTATTTTAGGTTTATTTTTATATTNTTAATA
ATTAAAATAAACCTTAGAAACTTTATTTTATTTTAATAAAAGGTATACTTTAATTTTTTAATATAAAATT
TTATTTCTTTTATATACTTTAGGATTTATTTTAGGTATTTTATATATACTTTTTTAATTTTTAAAAANAT
TAAGATATTATTTAAATATATTATATAAATTATATTAATTAGCCTTTATAATACTTAATAAATATAATAT
TAAAATATAATTAAGATATTTATTAATTTAAATAATATAATTATATATTTAAAGTAATTATATTAAATAT
AAAATATNATTTTTTACTTATTACCTTTTTTAATNTTAATATAATAAGTATTCTTAATATTAATCTTTAA
GAAGAACTTAATACCTTAGATTTAATTTATAATTTTAATAATTAAAGGTAATAAATANTAATTCTTAATT
ATAATATTATTTAANCTNTNATAATTTATATAAAGTTATAAGCCTTTATCTTTCTTAAATATAAAAAGGA
TNAAGGCTTTAATTAGGCTCTTTAAGGGNTNAATTTAGCCTAATTTTATATTCTCTTATATATATTTNTA
AAGCTCTTTAAGTTCTAACTTANAATAANAGGTAAATAAGGCTATAAAATAGCTTTTTTCCTTCTTATAA
NTTAATNATATAATTTATAGGTTTATAATTAGGNATNNTAATTACCTTATTANAACTAAANATNTTAATA
TATACCTAAAGTTCTTTTAATATNTTATTAATTTAATTAGGTTTCTAAGNTTTTTTATTNAAAAGTAAAT
ANAATTCTTTAATAAAAGTAATACTAAAGATCTAGCCTAANATTTAATTTTCTTNATAAATTAATATATA
ATTAAAAGTTTNAGTTTCTTATAATAGCCTTTAAAGAATTANTACTTTAGTTTATAATTAANTATAATTT
AAAGGTCTTTTATAGTTATTATTAANAAGATAATAAGNTTATTATNATTNTCCTTATAAATACTTATAAA
GCTTTAAGTTATCTTTTATTTTTAGCCTTAAGAATTAATTAATATTAATTATATCTTTTATCTCCTAAGG
GTAATTATAGGTTTTTTATTTATACTTTAAAGAGATATATTTATATTACCTAGTTATTTTAATCCTTATA
TTTAGGTAAANCTCTTATTAATAATATTTATTTTTATATTANAATTAAGTTATANTTATATTTAAATTAA
GTTATAGTTATAAGTCTTAATTTTAATAAATAAGGTAAATATAAATTAGGTTCTTAGTTACTTTTTTAGG
CTTATTTTAAGTAGTTATTTTATAAGCTAAGATATATTTAGGNTNTTAATTAAATTTAGTTTTTTAACTT
CTTAATATTATTAATCTTACTTATCTTAATATAATCTTAGGCCTAATATCTTAGTCTCTTATANTNNTTA
TAAGTATTATTTTNTATCTTAGGGTTTAATTTAGCTTATTAGCCCTTATTATAAGGTTTTTAACTTAAAT
AATAACTACTTTAAGTTTTTATTATAAGCTAAAAGGCCTAATATTAGGATTTAATATATTTCTAATTATT
ATTTTTAATTAAGATATTAAGTTATTTTTTTTATTTATTAAGTATATCTTATATATAAGTAGTTATTATA
ATATATTCTTCTTATATTAAGAGGATCTTAATCCTATTTAAGGCTATAATATCTCTTAGTTCTTAGGTTA
ACTTAGCCTAATATTAATTAGCCTTTTATATTAAGGTAATATCCTAAGGTAAATACCTCTTTATAGAATC
TAGGTANTTATAAAATTCTTAGGGGGATTATCTAAGNTATTATTTAATATACTTTAGGAGTTTAGCCTAA
TATAATTTATAATTCCTTATATCTTTAATTAAAAATAAGGTCTATTTNTTAAAAGCTATTTAATTATCCT
TAATTTCTTTAATATAANTAGGTATTTATTCTTAATAATATTACCTTTATTTATNTTATTTTTCTTATAA
TATATTATTTAAGGTAAATAAAATATATATTATATTTCTTTTATATNTTTTTAAGGCTTCTTTAAAAGCT
CTCTTTAAATTATTAATTTACTTATCTTTTTTTTATATAATAATTAAAAATATAAGTTATATAATATTTT
TAGCTTTAATTTTAATACTCTTATTAGAAGAGGACTTATAGTATCCTTAATAGCTTCTTNAAGAGGTCTT
TCTTATAGTATTAGGTTATAAATAAGATATCCTTATAAGGAGTTTATTTAGCTTATATTTAAGTTATTTT
TATTTCCTAATTATAATTATTTATTCCTTAAGTTATTTAATTTTAGGCCTAAATTAATTCTAATTTAAAT
ATAACTCTTAAAGNTAAGAATTATTATTTTAGTATTAATAAAATAGGTATTNCTTTAAATAAGGTTATAT
TTTTTAGGGTATTTTTATCTTATTAATTAGGTATTAATTAGGTAGCTTATAAAATAAGGGTCTTTTATAA
TTAATTTATTAAGGACTTTAATACTATTTAAGTTATACCTCCTAGGTTAGCTATAATTACCTTTTATANA
GAAGTAATCCTAATAGGTTTAACCTTAGGGATTAATCTAATTAGCCTTATAGTAATAATAATAGGTAAAT
TAGGCNTAATATTAGCTTAGTTTCTTATTATAATTATTATTCCTAGGTAGCTTAGGTAGAAGCTTTAGAA

>Fol4287_family-222#Unknown (Fol4287_family-222#Unknown)
CCTTAATATTAAGTCTTAATGGTTATATANTTTATATTAATAAGTCTNTTTTNCCTAATATATAAGCTAT
TANAATTTATAAGTATAAAAAAGATATTTTTCTTATCCTTAATAGGCTAAATACCTTTTTTATTATTACC
TTCTTAAGGTAATTATTATTAAGGCTTTAACCTTAAAAGACTATATTAAAATAAACTAAAAACCCTTANT
TTTATTATAAGATATATTATTATATAATTATTATTAATAATAATTAATTAGGTATAATTATTTAATTATT
ATTTAAAAGTCAAAATGCCCATCNAGCAACGCATAAAGTGAAGCCAAAGGCNTTAAAGCAAGATAATAAA
ATAAGGTGTTTGTTTTTAACATAACACAATATAAGGCGTTATACACTACGCCAAAAAACATAATAACCTT
AATATTAAGTCTNANNNNNNNNNNNNNNNNNNNNNNNNNNNNNNNNNNNNNNNNNNNNNNNNNNNNNNNN
NNTTATAAGCATAAAGAAGATATTTCCCCTATCCTTGGCAGGCCAAATGCCCTCTCTATCGTCACCCTCT
TAAGGTAATTACCACTAAGGCTCTAACCCTAAAAGGCCACATCAAAATAAGCCAAGAACCCTTACTTCTA
TCATAAGATACGCCGCTGCATAATCGTCATTAATAACGGTTAATCNGGCCACAATTATCCGGTCACGGTA
GTTAATTACTACGTAACCGGCCCTCTAACGCAAATTAATAATATCGATATTAAAGAGATCCTAAGTTTAT
ATTCCTTCCTTCGCCGTTATAAAATTATAAGCAAAGACCTACTATATATCAATAAATTACAACTAATACA
GCAAGTTAATCTCGCAATCTTTAATTGCCAAGTACGGCTCCACGGTACTATGTAAAACGCATCTATTATC
GGATATATCACAGGCCAGATAGAGGCGTTAAAAGACCTAGCTGATCGCTTAGAACGGGGTTAAGGCGTAT
CGAGGCAGCAGCAGGCCTTTATTAACAGCATCGCATCGGGCGGCGGCAACGGTCCATACTGGGCGTGGTT
CATGGAGTTGAAATGCGCGGTCGAGTTGGTTGAATTGACGGTGTAAATGTTTTATCGTGAGAATCGAGGG
CTATCGCGGGGTGAAGGAGGGGAAGTGAGGGGGAAAAGAGGGGGAAAAAGGCAAATTGAGAAAAGAAGGT
TTTGGCGTTCGGGGAAAAACTATGAATATTAGCGGACCGAGGCTGGCTCGGCGGGTTAGTAATAGATTGG
ATCAGGTCGCAAGACAACGCAGTGGGAGAAACACAAGTTGAGGATAAACACANTTGGATAACACTTGGGA
TTTAATTATTATAATTAATTATTATATAATTAGCCTTTTAATATAAATTAATAATATTAATATTAAAGAG
ATTTTAAGTTTATATTTCTTTTTTTATTATTATAAAATTATAAGTAAAGACCTATTATATATTAATAAAT
TATAATTAATATAATAAGTTAATTTTATAATCTTTAATTATTAAATATAGCTTTATAATATTATATAAAA
TATATTTATTATTAAATATATTATAAGCTAGATAAAGGTATTAAAAGACCTAGCTAATTACTTAAAATAA
GGTTAAGATATATTAAGGTAATAATAGGCCTTTATTAATAGTATTATATTAGGTAGTAATAATAATTTAT
ATTAGGTATAATTTATAAAGTTAAAATATATAATTAAGTTAATTAAATTAATAATATAAATATTTTATTA
TAAGAATTAAGGGCTATTATAAGATAAAAAAATAAGAAGTAAGAGGGAAAAAAAAAAGGCAAATTAAGAA
AAAAAGGTTTTAGTATTTAAGGAAAAACTATAAATATTAGCANATTAAGGCTAGCTTAATAGTTAATAAT
AGATNAAATTAGGTTATAAGATAATATAATAAGAGAAATATAAGTTAAAGATAAATATAATTAGATAATA
CTTAAGNTTAATATATTATATATTATAAATAANTAATATATAATAAATTAATTTATTATNATTTTATTAA
GATATTAAGAAATTAAAATATATAATATTATAATATTTTAAATATTANATTATATAAGACTTTATATTAA
AAGATATAATTATATAACTATTATAAGGTTATTATNTTTTTTATATAATAAGTTATTAACTTANAATATT
AATAATAGCTNTGGCTATTATTTTTAATATCTTATTAAAGTTCTTAGTAGTTTNTTTAAANTTTATATAT
TATTTAAATAAATATTATAAATTTAAATATTTTTATAAAATTATTTTNTAAGTTTTAATATTAAAATAAT
NAATTCTNTATCTAATTAGTTATTTTTTAAATTATTCTTTTTATTATTAATTAATTNCCTTTTACCCT

>Fol4287_family-223#LTR/Copia (Fol4287_family-223#LTR/Copia)
CGGNCAACCTCAAACCATGAACCTCTCGGACCGCCTCTGAACATGCGCTGGTAGGTAACATCATTCCTCC
ACAGGTGCGACTGTTGGCCTAGCCTGCTTAAGTCCACTGGGTTGCCCGCCTCCAGAACATCGCTGTGNTC
TCGCCGGTAGTGCTCTCGTATCCGGCGAAGATCCCGCCCAATGTGGNGACAGGAATTGCAGCCCAGCCCA
CCATGCAGCGGCGGCCCGAGATACGGTACNGGCTCTGCNCCNGGNGGTGGAAACTTCCAGTNCTGTAGGT
CATCCGCATCCTTGANNATGTTCGGTATCTCCAGGATCTGGTCACTGATGTCCCGGCGCTCTTTNAGCGT
AAGGTGCTGACGGTGCAGGGGATCGACGAGATGTGCCTTCACCTGCCTGGCCAGGATANCTGTCTTGCAA
TCNAGGCATATAACTAGGTTCNACTCCGCGANGTGGACGAACGGCCCGATTCTGGGCGGTGCGTCGTCGC
GTGTGGGCTCGGTCTGCTCCTTNTNNTCTNCCTCAGGTGACGGNCTGGACATANANTCACAGGTAAACGA
GTTGACNTCTTCCTCGGCTCCAANAGCCAGTGGTTCTTCGCTGCCGGGCTGTGCTNCTGCTTCANCCGAC
ATAGTACCGCGCACAGACGACAAGCCAGGTNCCGGTCGCGGTCNCTTGCTATTCGAGGGNGNTTCCTCTA
GATCTGATGTGAAAGGCCGCTTTCGANATGNTGTGAGGCCATGACGAGNGCTTNCGTAGTTCAGCTCGGC
GCGNTCGGCCTCAACGGGGATAGACCCGGGCTCGCCGCTTTNATCACATCCCCATAAGAAGNCNTGCCAG
CTTGCNGACACTCGNTCATAGGCTCGGAGCAGCGCNGGCTGAAGATGATCTGGATANGCGCCGTCGAGGC
CGTAGGTTGTATGCCGCTGCATGGGCCTGTGNCCGCTCTGCCANGCGTAAGCCACTTCGNGCCCNGCCGT
CCCGGTNGTATCACCAAATCTATTGAAGCGTGCAGCGGCGNCATGAACATGGCGTTCCGTGATAGCGATT
GAGATTTGGCGGTACATCTGGACCCCGATGCCNGGTGGGATACCNGCGGCAGCACTACAATGCCGCCGAA
GCTCCTTGGTGAATGTCGAGGCGGTCCAGGGTGTCGATTTTAGGCCTATTTGAGAGAGCGGCGAGAAGAG
AAGCGCGTCGGTATGCTCGATATGAAAGCATTTACGCAAGATTGATATCGCGACTGGCCGTATATAGACG
AGGTACTGGAAGATGAGTCGGGAAACAGGATTGGAGAAGAAGCGTACGACATAAAACTCGTTGTTGGTTG
CCAATCGAGCCTTGTGGTGCCTAGTGATTGAGCACATCTTTGCACCCCATAAGCCAATACCTCGCTCTCT
TGAAGCAGTGTTGAAACACTCTAGCGTCAATAGCTCCGAAATTCGTGCGAACTGGCCGCCGTCAAGGTTA
CAAAGTACCATAAGTCCCTTCAGATGATCATCGTGGGCCTCCAAGTACGCTCGAGCGGCTTTGGTATTCC
AGGTNCCGTGGTCTTTGCCCTGTANACGGAGCAAGCCATCGACTGGGGANATACATGCTCTTAGCAGCAA
CTCGGGGTAGGCGCCTGTCAGCTTATTGGCAGGATCAGACACGAAAGAGTAGCCTGGTGTTGTCGTTGAT
AGATTATCCCGAATCAGCGATAAATCGATGTGAGGGGGCTCCCAGTCATACATCAAACGGGAGCAGGATG
CCGTGACTGAACGCAGCACTTCACGAGCCAGGCCACGGAAGTCTACCATCGAAAGCCGTTGGTTGCCATC
CCAGGACAGGACNCCGCCGTCATCGCTCCAGTAGAATCGAAAGGACGACCCTTAAGACCGCCGAAGAGCG
TTACTATATAATAAGAGACTTAAGAATTCGCCTATAGGCGATAAAGTGCTATTATATATATATTTATAGC
GGGCCGCATTAAGCCTTTACAGCAGCCCGTGACGCGGCGGATGCGCGACTCCTCCGTAGCTGTACGAGAA
ACGCGGCAGCACNGCCTCGGGAAATACCAATCGAGAACAGTATATAAGCTTCGCCAAGATAGGGGTGAAC
CGGTGAGGCTTGAGGTATTCGTCTCCGTCTGGGGTCGATAGCCCGCGCACGGCACTGAAGTACACCAGCA
TCGTCGAGCTCGCGATACCGCCGTCGAAGTCCTCGGTAACAGCAAAGTAACAAAAGCGCAGTAAAATATC
GANCGCAGGGTCTTGGGGGTGGTCCTCTTGACTGTTCGAAGACCAAGTGGAAGTTGNCTCGGCATCAGAT
GGATCACCCGTGTCCACAACCACCCTTTCCTGACTTTCATCTTCNATCTCGTTGTATCTTTCATCATCTT
CACCTTCGTCATCGTCTTCGATCTCGTCATCATCTTGGACTCGTCCTCATCCTCATCATTATCCTGATCC
TCATACTCCCCTTCGTCCCCATCGTGCCCTCCATCCTTGTTAGCAGCAGGGTCTACATCAACATGTTCCG
CGGACTTCCATATGTCATCCANCCAGAGCTCCCGTAGGGCTCTAAACTGATGCTTTTTCAGCCTATGCCC
TGTAACCTTCTGAAAAGTCGTCGGCAATAATCGGAATAATCGGANCCAGAAGCAGACAAAGCGCTTCAGT
TCTTTCCGGTAGACCTTCTCGGAAGACGACTTTGCAACCAACTCGAAGGGCACCTTGTAGGGGCGGTCTG
GGAACCTGCCGCGGAGCCACCTTCTCAAGCATACATCCGTCGTCCGGACTGTCTCACCGCATTGATCCAG
GAGACGATCAAGCGCGGCCATCATAAATACTAGCCTTCGTTCATCACGCGCCGGACTGATGATNGCTTCT
CCTTCNACGACACCAAGAGGCAAGGGTCGGTTATCCGTGCAGTGAGGTAGCGCCGTGAGGCGAACTAGAA
CATCACGACGCGCNTTTCTAAATGTCGTTTCCCAGCCTGTGCGCCGCAGCCAGTTGGTCTGTAAGGCGGA
AGAAGCTGGCGTCTCTTTANCACGCGATCTTCGACCTCCACTCTGCTGGTTTTCCAANCGGGCATGCTCC
TCGGTAAACAGCTTCTGAGCAAGGAGCTTGATGGGATCAGGACTGGCTTGCAGAAGAATGCTGCTGGGTA
TAGACCCGCTGTTGANGTCGTTGTCAGTACTGACGAGCCATGACCTTCGAGTGTTATTCGCTGTCCAGCT
CTGGAATAAAACNCCTTGCTGGATATGGTCTCGNAGCCAGTGCTGTCGGCTTTTCTTTTCGGCTGCGAGC
TTNANCTCGTCGCGGTGTTCGGCCCTGAGGTGATCCTCCAGGACCTTTTCGCTAGTAGAGCGAAGACCGC
AGTGCTTACAGGCCGAGCCCTTNTGTACCGTAAGGTATGGGTGAGGCGGCGAGCCGTTTGGTCGCGGTGG
CAAAGTGTCTGGGTCTGGGAGGTTNAGTGAGGATAGGTTAGGGGCTTNAGGCCACGNCGGGCAGACCTGG
CAATGCCATGCTTNTCGCCCGGGTGCTNCGGCGCGCGTTNNNNNNNNNNNNNNNNNNNNNNNNNNNNNNN
NNNNNNNNNNNNNNNNNNNNNNNNNNNNNNNNNNNNNNNNNNNNNNNNNNNNNNNNNNNNNNTTGGGGGT
AAAGTGGGATGGCTACGTTGCCCATGAATAGAGGAGCNGGCCATTATGACTAAGCATATATAAATGTAAT
AGATAGGATGGAATGGCGGAGATAGAGTAGATATTATA

>Fol4287_family-225#Unknown (Fol4287_family-225#Unknown)
CCTTATTTATATTAATAATATATTAATATTTAGCTAATTTATTAAGTTTATTATATATTATATCTTATAA
CCTATTTAACCCTCTTTATACTACTAATACTAATATTATAACTTTAGGTCTTTAACTTTAGGTAATTAAA
CTTATATAAAACTTAATATATTTTCTTCCTATAAAACCCTATAATTACCCCTCTTCTATCTTAGATATTA
TAATATATTATCCCCCTTATCTTAGTTACGCTCTTATAGTCTAAGACTATAGCTAGCCTAGTCTATTATT
ATAGAGGCTTAGTCTTCT

>Fol4287_family-233#Unknown (Fol4287_family-233#Unknown)
ATATAAGATGCTCCAATCCCTCGGCCAAGATAGGTTAGCTCAACACCACAAAAACCCCAGATCTTCAAGA
TGGCAGCTCCCGCACCAACAAGGGCATTCTTCTATTAAAATCACCCAAACCAAGCAGACCTTCATAGCTA
CACTCATAGATCTGTGGTTACACCTCAGGTTATAATAATATATAAGATAACTCTTTAGGGCTAACCTACT
TATAAGGCTCTTAAATAGTAATATAAGGCTATATAGAAATCTATTTATATATAGGAATATAATAAGCTTA
ATAGTTAATTCCTTATCTAGCTAGCTCTCTTTAATTATAATATTATTACTTATATAGCTAAGTAGAATAA
ATTCCCTCTAGGGGTTATTTAAATTGCCTAGCAAGAAAAGAAGGCCCTATATAAGGTCCTCTATAAGCTA
AAGAGATTAACCGAGAAGAAGAGGGAAGAGGCTATATAGCTAATTAGGNAAAATCAGGATTAGATTATAT
CCCTAATCGACGTATAGATAGTAATTCGCTGAGGGGATAACTGCTATAGAGGCTGCGGAGAAAGCTCTAA
TAATTAAAGGCGGCTTAGATGAGGCGTATTTAACTTCTAGGTAAGGCGTATAGCTTTCAGATTTATTAAT
AAATACTAATATATAAGAAAAGCTTGACCTAATGAAGGTTTTGTGATGACACGTATATCGGTGCTATCGG
GGCTGAGAAGATGGTTTGGAGCAATCAGAAGGTCGTGGCGGTATTGAGTTTATGAGTCAGTCCTAAGGTT
AGAAAATACACTTCTGATTTAACACAATG

>Fol4287_family-234#Unknown (Fol4287_family-234#Unknown)
TGTGGCACGCACAGCAGAGGGNCACATAAGAGAGGGTTAAAAGAGCCTTGATTCTATNNTAGAAGGGGGC
CGGCAGAGCTCCTTATATACNAATGGAGCGTCAGATCCTTGTCAGGGAAGCTAAACCGATCAGGGCTACC
CTACTTTTGACA

>Fol4287_family-242#Unknown (Fol4287_family-242#Unknown)
AGGGTTGCTCGCCNCTTTCTTGATAATCTAGTCCCGNAATCACTAAACACCAAATCGATAATCTGATCTA
TCAAATGACCNTTTCCCTNCCTACTTCGAACCAACTAACTGGCTCTGCCATGATCAAAGAGACGCTGGCA
GGNCACCCCCGATGTCCACGGCAAGTCTCGAGGTACTTCAGCTTTCCGCCTAACATCGCCTCCCTTNGTC
CAATCGTTTTGCCATCCGTGTTTTTGCCGATAATGTTTTTGCATATTTCTGTTTGTTCGCGTGACATAGN
CGCACTCATTGCATCTGAGGCCGTCGTNTTTCGGCGCTTCGATAAAAGGAAGCGGCTTGGTTTCCGGCGG
CGGGAATTGAAANTTCAGCAGGTCGTCTTGTTGTTTGANTATCCCGGGAATACTGCCGACTGTGGAGATA
ATTTCCTTCTTCTCNCCTGCCGAAAGANTATACTGATGTCTTCGATGCAAGAGGTGATTCCGGATTCCAT
CGGCCAGCACTGCATACTTACAAATGCTACATACCACCAAGCTAAGCTGCTCTAGATAGATGAATGGCCC
AGCAGTCAAAACTGGTCGGTCTGTGGGGGACTCTGCGCATTTTTCGGGCGTACGTGACGCGATCGGGCCG
CACGAGGTGGTTTCCTCCAAGACATTGGTATAACATCTACTGGTCTNCTGNTGCGCCCCTCTAGCTGTTC
AAGCCGTTGACACTGGCGTTTCTCAGGTAGCTCGGTCGACGGTACACATGANGATATCTTGTTGTGCGGC
CTCTTCAATGNAACCGCTTCCTTACCCNGTCTGACTTGGTGGGTATCGTCAGTGGCGTTGGCGCTGTCGG
GCTCCTCTCCATCCTCTATGCTCAGGANCCTATGCCAATCGGTCGAGACCCTCGCGTATACTCGCAAAAG
CGCTGGTTGTAACCGATCCGGGAAAGCGCCGTCGAGCCCGTATGTGGNATACCNCTGCGTCGGNCTGTGA
CCGCTCTGCCACGCAAAAGCAGCATCTTCGCTAGCTGCATTTGTAGTATCGTCGAATCTGTTGAANCCAG
ATGCGGCCCCACGGACGNGCTTCTCTGTAATAGCAATGGAGAGCTGCCGATATAACTGGACTCCAATCTC
GCAGGGAATGCCAGGTACNGTCCTACTTATCCGCTTGAGCTCNTCGCTAAAAGTCTTTGTCGACCANAAG
CTATCCCTCGAGTATCTNGAGATAGGGGNAAATAACAGNGTGTTTGTAGATTCGTGGTGGAAACATTTGC
GCAAGATGGTGTAGGCGACNGGCCGAATATACACAAGATAGCGGTACAGTAGATGGGCGACTGGCGGAGA
AAAGAACCGTGCTACTTGGAACTCATTGTTCGTTGTAAGACGTGCTTTTTGGTGCCGGGCGATTGAGAAC
AAACTCATCCCGTATATCCCTATACCTCGTAGCCGCGATTCTGTATTGCAGTNTTCTATAGTCAGAAGCT
CGGAAATTCTNGCTGCCTGTCCACCATCCAGATAGCAAAGAACCATGANAGTCTTCAAAGNNGCATCATG
NNCATCNGGATATGCTTGCGCCGCCCCTGCATTCCAACGACTTTGGCCTTGACCTCGCGACTTAAGCATA
CCATCGATCGANGAGGTGCATGCCCTCATGAAGAGCTCTANATATGCGTCGTTCAGCCCATTGGCTGGAT
CGGCCACGAAAGAGTAGCCAGGTTTCGCTGTCGATAGCCGATCTCGAAGGCTGCTCAAATCGGGGTCGGC
CGGCCCCCAGTCATACATCAGCCNCTGGCACTGGATGGTAGCCTGCCTCAGAGCTNCGCGAGCAAGGCCA
CGGAAACTCGCCATAGACAAGTGTAAGCATCCATCCCAAGATAAGATTTGGTTGTCTTCACTCCANTGAA
AGTGATAGANTGGTCCTTCGCTTCGACTCAACGCACGGCCGTACGACAGAAGGCTGAGGAATTCNCCAAG
GGGGGACGTAGTGCCATCACACATCTTTTCTGTGCGGGCAGGCATCAATTTTCTGAGATGCCCATAGGAG
GGCCTAGCTGGGATTCCCGCGTACGTGTGAGGAAAACGTGGTAGAGTCATTTCGAGGAAGATCAGCCGTG
TGCAGTANATCAGTCTCGACAGCACGGGCGTGAACTGGTGAGGGCGGAGATATTCGTCACCCGCCGGTCT
TGATAGTCCCCGCACGGCACTGAAATATACGAGTAAAGAAGAACTCGCTATTCCATCTTCAAAGTCCTCG
ATAGCCGTACTGTAACAGAGTTCGAGTACGACATCGCCGNAAGGATCATTGCTCCCTGACCTTCATGCGT
AAAAAGGGCAGAAGACTGGCCCTCTATCGCTGACTCCTCATCAAAGCAGCTAGATTCCTGCTCGGGCCAG
GCGTAGATCTTATCTTCGAGCATCCTTTATATCGCTACTATCCTCGTAATCGCTCCCACCTTCGTTTTCG
CTATTCTCTTCTTCCTCCCCTTCTTCCTCTATTTCGTCTTCACCATACTCTTCTATNTNGACCAGGCTTG
TGGGGGGCCGATNCTCCCGTACGGGATCGGACCAGAGCTGCTCNAGCATTTCGCGTTGGGGCACAGACAA
GCCCCGACCAATTACGTAAGGAACAACGGNATTTGGTAATTGTAGAACTNGAAGCCAGAAGCATAAACAG
CGCTTGAACTCCTTCCGGTANTGTNTTTCAGAGGCGGATCGCATAACGAGTTCGAAGGGCGCCTTATAAG
GGCGATCAGGAAATCTGCCTCGNAGCCATCTTCGCANACTGACGTCGGTATGCAGCACTGTATCTGCACA
ACGGTCGAAGAGACGGTCCAGTGCCNNCACGATCAAGGCNAGCTTACGCTCATNCTTTACCGGGCTGCAG
ATTCGTTCCCNTCCGTGAACGCCTATCCGGAGNGGCTGACCGGTCGTTAAGGGCACCTCCGAGAGTGTTA
CAAGCATGTCGCGTCGTGCCTGACTCAAGGTTTCATCCCGACGAGTGCGTCGCATCCAGTTAGTGAGTAG
CTCTTTCTTTCCCGGAGTCCCATCGAAATTTGATGTGCATGGCTGCTCATCTAAGCGGCCGCGCTCCTCC
GAGACCAATTTCTCGGCAAATTCCTTTATAGTGTCTGGAACCGCTTGCAAGAATCGATCGGGACCCTTTT
GCAGTGATTGCTGATCATCTGTTATCACGACGATCCAGGAACTTTGAATGTCGTTGGCCTTCCAACTCTG
GAAAGTAAGATTATCCCGTATATGATCGCGTAGCCATCGCTTCCCCTTCGTACCTCGGCCGTTGATCTCT
CGGGTATGTACTTTCTTCAGATGGCGTGACAGTATGTCGTGGCTTGCGGACCGCAAAGCACAGTGCTTAC
ACTCTGCTCCAGTCTGAAGGGCTAGGNATGGATGCTGTGCAGATCTATCTGNTCGCTTCGGCAGCTCATC
CGGGTCAGGAAGATGCAGGGAGTTGACAAGAGTATTGAGCTTCCGCCNACGCTTTTTAGATATGCCATGT
TTCTCTTTGAGGTGGCGTCCGACGCGATCATCGTCTGTCTTCAAGGCGAAACCACAGGNTATGCAAATAA
TAGCTTGATATGAGATATCGTAGCGAAGCTCTAGTCTCCTGAGCGTCTGNACTTGACTTGGCGTGATGTT
TTGCTGACGAAGGCGGTTTTTTGAAGGTACTTGAGTAGACATACTGAGAAGGTAAAATATTCGGAGAAGA
GAAATGCTACAAATCCAATCGNTAAACCATTGAATACAAGTACGAGACGCGACAGTCGAGGAGAGATCAG
ACTTGAAGTCAAGTCAACTAATTATTTAGTTACCTATGATTGGCTCTTGCCTACGCGCAATGAACTCAGC
ATGGGTGGCACGGATCACCGTGTCATGAAACGGGCCCCGTTCCGCGTTTTGGGAGTCCCATGTCGAATTC
GATAGTTNATTGGCCTAAAACCCGTAACGGGCCCCGTTACCGNCTAGNATNCTAGAGTAGA

>Fol4287_family-243#Unknown (Fol4287_family-243#Unknown)
CCTCGAGCTTAGCTCNCCCTTAATCTTACCTTAGTAACCGACGCGACGCGATCAAGTTCTCTCCATCAGC
AAGCTATCCACTCCTGAGTCTCTCAACCCTCGATGATTAGAACCTTCGCCACGTCCCAATCCGAGCCTCC
TTCCAGCTCAGAGAGCAATCCGAGACGCCGAACTCGCAGTCCTAGTCCTAGCGATCAATTCGCGCCCGAA
AACGACGGCGGCAGAGCCGACAATCCGGGTTCAGCCCGCCGTTACTCGCGAATAGACCTCGCTCAGCGAG
CAGCATNGGAACAAGCATCGGCCAATACTACGGNGTCGGCGACGAAGATGCACTCGGAAATCTCTTCGCA
TCTTATCCACAGACCTTTTCAACCGCTCCACGGCCCCATGGATCGCGGGGGCTTCATGAGCCACCATGGG
AGCTCCGTTTCGATCACGAGATACACCTTTCGAATGACTTCCCAACCCAAGGAAGACGGCNGCAGCGAGT
CAGAATNCCTATACCAGGNCCGGAAACCGACCTACTACCTTCCTCCTCTCCGCCNCGATCAGCACAAGAG
CAATCGTCACCNACAAGGGCCGAGTTTCAATCCGCCCTGAAGCTAGTACGAGAAGTGATTGGGACGGATC
GGAGGCTTACCCTCGAGCTCGCCCGGTCATACGAACGAGTACGCCAATGGCGAGAGAGATGGGGTTACTC
GCCGCTCAGTTCAGATGCNCTCGAATCGCCTCCTCCCTACTCACCGCCCCGAGAGCCGTCCACCCAAGCA
NCATCCCCTCAAGAGATCAGATCTTCTCCTCTTCGAATTTCCTCGTCCCCCGCCCCCGACCCGATCCCGA
ACCCACCGATCCCAGGCGACCCAGCGCCGTCAGCCGAAGCTCTATTCGACTGGGTAAATACCTTCGCGAA
AGAGAGTGGCTTTGGTATTGTCCGACGGAACGCCTACTCATATAANGGCCGGAGGATNAGATATTCTTTC
CAATGCGACNGATNCGGAGAACCANGGCCTAGCGGAGGCGCAGGTCTTCGGCAACGGAAGTCCCGGAAGT
GCGGATGCAAGTGGATGGTNGTNGCCGAGGCNCTAGAGGAGGGCAAGTGGCTCCTACGACAACACCCAAA
CCCNGAACACAGCCAACATAACCACGGGCGTAGTATCGGACCGTCTGCNCATCCTTCCCATAGANGGCTN
ACTACGCCTATCAGGGCAACNATTGAGTCGACAAGCCGCCGGGTCGGTATCCGGGCCCGTGACGTACGGG
CTGTNGTCCAGGAGCAACATCCCGAGTCAACCTTTACACGGAGGGACATCTATAACGCCNGGNCTCTTAT
CAACCGAGACAAGTTGGATGGCTACACTCCTACTGCAGCACTGATCAAGCTATTTGACGAGATGGACGTT
CCTTATNTCGTTAAGTGGGCGGACGATGAGCCAAGCCGCCTCGTTGGCCTTGTCTGGACCTTTCCCTACT
GTCTCCAGATGTGGAAGCGGTTCCCCGAGGTCATCAGCTTCGACAACACATATAACACCAACCGCTTCAA
GCTTCCGTTATTCCAGGCAACAGGACAGACTTGCCTTGGTTCTGTCTTTAATGCNGCTTTCGGTCTGATC
GACAACGAGAGACGGGAGGGGTTCCAATTCCTCTCCGAGAGCATTCGGCAACTAGCAGAGCAGCACTCCA
TCCGNCAACCGGACGTTATCGTCACCGACTTCGACGATCAGATGAAGGCCGCCCTGAACGATCAGTTCCC
TGATGTACAGCAGCAGCTCTGTATCCACCACATCAATTCGAACGTCCTGCTCAAGTCAAAGCAGAAGTGG
GTTAAGGGCCGCAGTAGCAGCAGCAGTCCTGATAGCAGCGACGAGGANAAGCCTACCCCGCAGGCACAGG
CTGAGCTNAGCCCNAAAGACCGACAGTTAGTCCACGCGCCGACANCCGAGGNTATCCCTCATAGCTATCG
AGGGGTTCTCATGATGTGGAAGCTCGTCTTGTTTGCCGAGACTGAGGANGCTCACGAGAAGGCGTGGGNA
AACCTCTGTAGGGAGTTTGATGACCAGCGGGCTATCCTGCGGTATCTCCATGGAACCTACATGCCTGTNA
GGGCCCAGTGGGCACGCTGTTTCATCCGCAAGTATCGCAACTTCGGCATCCGCGTCACCTCTGGCACAGA
AGCAAGCAACAACAACATCAAGAGCTACCTTCTAAACGGTATGAGCCACCTNTATCGACTNGTCGAGGCT
ATGCAGGACATGATGAAGGACCAAGAGCGGGACTTCAACGATGCCTGCGCAGCGGACGAGGTACTTACCG
CTCGCGAGTATATAGGGTCTAGCTCGGAGTATCTAGGCGAACTCCGGACAGCGATNTCGTCGAAGGGCCT
CGGGCTGATCANNAAGCAATATCGCTTAGCTNGCAAAGCGATGCCGACNGGNAAGAATCCGTTCCCNGAN
CCTCTCGGGGGCTGCAGCGANGACTGCTCGGTCTCNGCCGAGCTTGGTATNCCCTGTTGCCACAANATCT
ACTCGAAGNTAGGGTCTGGNACGCCTTTCACTAAGTGGGAGGTCCATCCGCGGTGGCGACTACGAGAGCC
ATCCTCTCGAGATCCATACCGACGGATCCTCGACCCCAAGATCGCCACTGCTCTCCGTGGCAGGCCTAAG
AACACCGCACAGGCTGTTCCAGCANGGCTAGCCATCGGAGCAAGCAGCCGGCAGAGCAGTCAACCAGCCA
GCCAGGGCCCATCAGGGCGCAGGCGAGGTCGACCACCGGGNAGTCTAAACAGGTCGACNCTAGCCAGANT
NGNACTNGANGCGAGCCAACATGCCAGTAGCCAGGCCAGTANCTCAAATCAGCGCCAGANACGCAGCCAG
TCGGNTACCCTTGGAGCGGGGAGAACTACAGGAGNACGTGCCAGCGGACGGAAGACGCAACCCAGCATTC
GGAGACGAAGGAGTCAATGGGAGCTGCTTGACAGCGACGAGGAGATTCTTCCTTCCATAGTAGTNAGAGG
AGACATAGATAGCTGCCCTCGAGGGCGTAATAGAATTGGCCTTGTTCTGTATTGAAAATNAGACCTTGTT
TTGACGCCCGAATGCGAGCTGTTCTAAAGGCCGGCTCGACCCGATTGCTTCTGCACCGAGATCTGGGACT
TGTTAGGGGAGCTGGCTTCACCGCCTTTGCGCGGATGTACCTATGGGTCGACGAAATTTAGCCGAATCAG
GTGTTACAAAAAGTCATGCCCCCCTAAGGGTCATGCCCGCGTATCAATTCGTCATGCCCCCCTATCAATT
GCC

>Fol4287_family-245#LTR/Gypsy (Gypsy245_FOL)
ATATTTAGACCTTTTTACTTATAGGCCTCTACATTTTTATAACCTTGCTAGTAAACTTGCCATTTTTTAT
ACGCTAGACCCGCCTAAACCTAGGTTTAGGTGTCCATGCACCATACCTTTCCCTAAACTTTTGCCNATTC
ATTCTTTAAACCTGGGTTTAGGTGTCCGTGCACCCTCNATCCTCCTAAACTTTTGCCAATTCATATCTCA
ATCCCAGGTTTANGTGTCCGTGCGCCCCATCCCCCTTCTAANCCTTTAACCCTCTATTTCCCTCTCCGCA
CTATTTATCCGCCCTCCCTTCTTAGTCTCCTACCTTTCTTTGATTGGTCGCCTTTCTGATCCCTGTATCC
TCTCCCGTCTCCCATTCGATATAATAATACTCCTCATACTTTCATCCNTATCCTCTTTCTCTCCCCTCGC
TATTCCTTCCCACATCTCACCTAACTTGGGAACAAAGTAACGATAAAATATACATNATACATAATATATA
CCAATCCACTGCCCTCATCATCATCACCATTATNATAATTAAAATTAGACGCCCTCTGCCTCCNAAATCT
AATATAAATCCCCGGCCCTCTAAACGGCNTAAAACTACCCCTATCTACCCTTCTNATGAACCCCGTCTAT
CTACCTCTCCCTCCCTTCCCCCCGTCGTCGACGATACTCCNTCATCATCATCACCACCACCGTCACCATC
CAAGCCCGCCAAGTCCCCAAAGCCTGCTCCACAAACCTTCACCGAGGTCGATTCCCTGAGGAAACAGGCG
GAGCCCTACCGCCTTGCCGTCGCCGAGCTACCCATCCATCTCCTCGACTTCTCCTGGTCTCGCGGCAGTA
ACAGGCCCCTCGACCGCAACCATGTCGCCCATCTTTGTCGCTCTTTCCAGAATGGTGGCCTCGCACGTCG
AGCCGAGCAGCACTACATCCAGGTCTCCTGCAGTGCCGCCGCCGTTCAAAAGATGATCATCAACGCCCTC
CCAGATACCAATCAGAGCCATATCCAGGACCGACGTCAATATGTGTTATCGTTTAGAAACTGGGCCGATT
TCATCGACGAGAGGCCCGAGCTCATGGCTGGCCAGCATCGCATCGAGGCCTTGAAAGACTACGTGAAGCA
GACGCGTTCTGATTCGAGCGATTTATGGTGGATCTGCGAGTTCTACGACAAAGGTGTGACCCCTCTCAAT
CGTCCCCGATACTATTAACAAATCTTCATTCCGTACATGTTTAATATATACATGACAAACCATACTCACC
CTTCTGCACAGACACTCTACCAGTCGAACTTGACATCAAGCTTCGTGTCAACCGCCGTGATCTCACCCTG
CCCGACACCCATGGTCAGATCTGGCTACAGCTCGTCTCGGCCTCTGATCGGGATCCCACTCTGTTTTCCG
TCGAGAGAGACGTCAACAAGAAGGGTATCGAGAAAAGCATGCTGGACATCCTGCGCCTGACGAGTGAAGC
TCGCTTTCCCATCAGCCGTCTCGTCACGCTGTGGNGAAGCGAGCGGTGGAGACCTCGGGTTACCCGCTGG
TGTCGAACCTCCCTGGGGAGAGCCACATTTAACATTTCAAAATGGTATCAGATCGCAGGGTACAGACTNG
ACGATGTGAGTGACTCGCCCTTGGTGTCTGTGGATCATGGTTCATCATTCATCGTTTCGTCCATCTCTTC
CACTCCAGGGCAAAAAAAGAAAAAGAAAGAAAAAGAAAAATAATCTTGGCCACCATCAAGCCTTACCTAG
AACATATTGCTGACCTGGGAGTAGTATTGGTTCGATGCGTTCTACCAGGTACTCGAAACTCTGAGGGCAC
TTCCTACCTCCGCCTCCGAGTCCATTCAAATTTCCGATTGGAATGTGCTAGCCGGCAGCCTCAAAAGCGA
CGCCTACGATGCTGCTGATGTTCACCAGGTCTTTTATCCCAAGGGAGGCGGCAACAGTAACGACGACAGC
AAGTCCAGCCCATCGGCCCCTTCCGCCGTCAAACCGGTCCAAAAGACAGCTCGGCGAAGTGGATTTCTAA
GCTCGCTCGACAAGGAAGCCTATGACGGTCTTTGCCGCCATCTTCAACAGAACCTCACTCTTCGGTTTCC
GGATGTGCAGCCCTTGTTGAAGATCAAGAAGGAGGAAGGCGAGGTCATGGCGCAGGTCATCGACCATGTA
GTACGTTGGGTAAACACTCAACCCGCAGATATTGTCGATACTCACGAGAACAATAAGCCCTTACGACGAC
AGGACTTGATACCTGCGATCGAAGGTCTTATGGTAACTACTCACGGGGATGATTGGTGGGCTCGGCGGAG
GGAAGACGGCGATGTCGATGGCGCCGACGATATGGCATCCTGGCTCGACCTGCGCTCGCGAACGCTGGAA
AGGCAGGTCCTCGACTACGTCCGCAGCCATATGACCGAGTTCAGGGATCCCTCGACGAAACACTATCTCG
ACTTGATGCCAGAAGAACATGATGAGCACTATGCAGAACGCTTCAGTACCGGCGACCTCTGGACAGGCCT
ATTTCACATAGTCCAACACGCCCTTGGTCCTGCATTTCGTCCGGTGTGGGAGAATTCGATCTCCGAACGC
GTCGGCGCAGATAACGCGATTCATCAACCGCGGTCCGAGATGCGCCACAGACCACCGGCCTCAGCCATCA
CACGAGCTATCTGTAGTCAGCTGGGGAATATTCCCGAAGTGAAGGAGAATCCTGCACTGAGAGGCGTGTA
TGCCTCGAACGAACTTGGTGCCTACATCGATCATGCTGTTCTCTCATGGGCTTCCGATCGATGCCGCAAA
GCAGTGGAAAACAACGAGTCTGACGAAGGACATCCTTGGTCGAGTGAAGCACTCCGCGCAATCCAGGCGG
CGTATCAGGGGTACGAGGGGATCCTGGCAGGAATGACATCAGCCACTGCAATTTCCGAACACGATGATCA
GCAGCAACAGCAGCGGCAGTTGCCATCTTTGCTTCCACCAGAAGAGCGTATCAGCCACGCCTCGAATGAA
GTGCTCTGTCAACAACAGGGTGCCGTATCATCGAATCACCACATCATCATCAAGCAACCCCCATCGTCGC
AGGGGTTTGTTCCGATCAACACGGCAGACAGGGCACAGCGTGACAGCGGGCGCACAAGGGCCATAGCCGC
GGAAGAAGGCCTATTACCCCGAATGCAGCAACAAAAGCAGCAGCGCCAGAAATCACGGCATCCTGAACAA
CAGCCACTATCGTTGCCACCGCCGCCGCTCGCTGATAATGCGACGACTGCGATATCCTCGTTGCCTCCAG
CCCAGGGGACTGCAATGATGAGAAGCCACCGCCACAGAGACGGCACACAGGGGAGAAGTTTCGCAGATTA
CGGTTACCAGCCACCTCCTCAGAAGTCTTACGTTGCAGCTGAAGTCGGCCGTCCGCTGCAAAAACTACCG
AAGGGGGATGTTGGGAGCGGCAGGGTCCGCCAATTATCGGCAACCAGGACGTTGTTACCGAACGAGCGGC
CAAGCCCCGGCCAATCCCAGACGACTAGGGCGAAGCAACAACGCCAGCGTCGCCAGGATCGAATCCTTAG
CTCGCAGCCACAAGAGAGATCGTCCTGGATGGATGGTCCTGTAGCGACGTCCGGAAGTAAGCGTTGATCC
TTTCCCAGCGCGGGCGGGGCGGCGGTTGTGAGCACGAGCGAGCCATACCCTATACCAAAAGATATACGAT
TCAGTCTGGCGAACCATCGGCAGTAGCACAGCAATAAATAAATATGATAAGCAGCAGTAATTATAATAAA
TAAATAGTAATAGTAATAATAATAATAAACTATACTTTCTAACTAAACGTATTATTTTTAACCTGTGAGA
GGTTACTGAAGTAGTTAGGTTAAACCAATGTCGTTACTGTCACGACCATGTGCACGCTCCTGATTTTTGG
AGTTCCTAGAATCAACGGCTGGTTTGATAATATTGGGAAGGTTGAAAACACAGGGAAAAAGATGCGGATA
GGCCGGAAAGAACTGGACTGGGGGTAGAGCACCCCTGCTGTTTCAAAATGTGATAAGTCTTTAGAGTTTC
ATAGTGTTTGTGACGAGTAAGCCATCTCATTTCCCGCAGTATTTACCCCCCAACCCTTTACATGAGGGCA
TCACGAGGGATTTGATGTCATTCCGTGTGATGGAGAATGTGATAATTCGAAGAAGATGCATGAGATAGCG
CTATATATTTCAGGGTTTGGCCTCAGCCACATGCGCGCTCGGACACCCAGACCTGGGTATGCCGGCACGG
GTTGTTTACGGGCGCGTTCGGGGTAAAGCTGATGAGCCGATGGTAGGTGCGGTAGCTGCCTCCTTTACGA
GGCTCGAGCCTGACTGAAGACGCGGTACCCTTTCGTAAAGGACTTCAGCTACGGCTATGATAGCACGACG
TAGAACGACGCGCTTCGCGTCTGACTGCACCAGCTTGTACAGTAGTCGAATCCTATAAATCAGCGAACAG
TTTCGCAGGTGACAACAATGAGATATTCCTGACAGAAACAAACAGTCTGTATTTCTTTTAGTGTTGTGTC
ACTTTCCCCTATCCTTCATACCAACTCATATCCTTTTTCATCACCAGTTAGCATCCTACGAGGATTAGGG
TCACCTCTCGTTGGTCAACATAACTAACCGTTGCGACGGACGCTGAGAAGCCTATCATGCCGTGCTTGGG
GCTACCAGAGGAGGTCGAATTCGATGTCCACTCTGACGGTCCTGACATCGATGATGGCGAGGACCAAGAA
GAGGCGCGAGAGCTTATATCTCCGTTCTCGGCTGATGAACATTATCTCGAGGAGCCCGCGAGCATCCAAG
GGAGCATAGTCAGCACAGAAGACGCTACAGATCAGTTTCAAAGAGGCTGGAGAGTAGACCGTCGCGCCGG
CGATTCCTGGATGTATGGTATGGCACTGCATTGTTCGAAGAGCGTTGTAGAAGCCTTGATCGATTTGTTT
CAGCCCTTTCCCCCCCCACCCTCTTCTCCGCCTAGAACTTGAACGAGGACGCGCTGCCAGTTTCTCAAAT
ATTTGTCTGACTCATCCTGACTGATACGTCGTGTTAGCTGACGAGTTCATCGACGAGACGAACGACGAAG
CCTTCGATGGGACACGTGCCCTCGACCTCCTCCAGCGCCGAGTTGTCTTGGACTATGGGAGCAAGAAGAC
CGGGTCGAAGCCGGCGAGCGAGGANGACGATTATTACCCCGTCTTTCGACTCGATTTCGTCAGCATCGTC
GGTCTACCGCGTCGGCCGATCTGCCGGCCTAGCCACTTCTTCGACAATATCACGATATCGTTTCGCCACT
GGAGTGCCCCGTACGNCGCGAAGCACGCGCAGGGCATCGATTTCGACCTGAGCGGCCGCACCTTCCGCGT
TGCCACCGGCGCCACTCGGGAAGCCTGGTTCATCGTCATGCACCCGAGCCAGAGGACTGCCGGCGCCAAC
AACCCCCGTCGACGACACGATGCAACACATACAAGGACCGCNCTCGTACAGGGCCGTGCTCTGATGCTCG
CGTCATACATCAAGGACGTCTTCCTCCGAGGCGAGCTCCTTGGTGAAGGNGTTGAGCCGAGATGGGCCCT
CGGAGGCAAGGAGACGCAGATGATTGCTTTTGACAAGTGGGTCATATTCCAGACACTATTTATGGACGGC
TGGACGGGGTTTCTCGAAAGGTTCTCCGCACAGGACGACGCTTTCTGGGCCGATCATCAGCCCGCCTTCC
ACGCGTATGACTATGGNGCCAACATCAACATAGAAGTCAACGAAGGCATAGCGAATCTCGAAGAAGAAAC
AGTCATTAGGCCAGCCTATCTCGATGGACCGGACGATGAGTTCGACGAGTCCGACGACGGTTACGATGGA
GAAAGCAATAGCGTGCCGGCGACGCAGCAAGGATGGGGGGAAATTGGAGGAGAGGAACGAGAGGATGAGC
TCGACGAGCTATGCGACCAACCAACCGTCGAAGTGGAGGACAACGATAGTCTATTCGTGTCGGAGAGGGC
GGACGATGTCGCTTCTCCAATACCACCTATCCTCAGTCCAGGGCGAATCATCGATGCGGAATATCGAGAT
ATTGATGGCGAAGTCGACGCGAACGGGCCCAATGGCGATGAAGAGCGGGAGCGGAGGTTCCTCGAATGGA
TGAACGAATCTGAGAACACTGATATAGGCCAAGACAACGGGACTCAACTACAAGATCAGGAGCATCAATA
TGATGGGCAAGACAACTCCCAGCAGCAGCCGTTGAGCCCAGATACTGACGGCAACGACGACGTCCATCCA
AGGCAAGCACCAGACATCTCGCCAGCCAGTCTACCTCCTTCATCAGCATCGATACCAGCAACGGAGGACC
AGAGAGAACATGATGCGTTGTATAGTCCCGGCCTGATGCGGTTGCGCGAGGCCCTTGAGGCGAAGTACAA
CCTCGATAACATCAGCCACGTCTCCTATGCCCTGGCTGTTGATGTTNACTGTACCGCAGAAAATACGTAT
CCCGGCGCAGAAGGAAGGGTAGGCCGTCCTGTATGCTTGCTTGCCGACCGCAACCGTGTGGCCGGGGAGT
TTTACGGGAGTAACTACACCTTTTACCCACTCGGNTTCCACCCCGCATACGGNAACTTCACATCGGATCG
TCCNCCTGCCTTCCTGGATAACGACCTGTTTACTGTCATGAAAGAGAACATGAGTCACCAGAACCAGGGT
GCCGACGTACTTTCNTTTGGCTTCTTCCAGGGCTACTCCAACCTAAAGCGGTCTATCCGTCATGGCCCTC
ACGACCTACTAGCCAGCCACGGCCTCGCCACAGCTGCACTCACCATTCCCTCGACGGAGGCTCAGCGCAC
GGCGCGGCTCAAGGACAAGCAGCAGCGGCTNCTGGCCCAGGTGAGGGGGCGGCTCACACCTGACAACCCT
GGCGCATCGACACCTTTTGCGCGGGAGCGACAGAGGGTGGAAGCAGCCATGCAGGCGAATGAGTTTGCGT
TCCGATTCGAGCAGGTCATTTCCATCGACGCCCCACGACTCGTGCGCCGCCGTCGAAACTTCAGTAGCGT
ACTACAACCCATTTTCCAGCTCATGCGNCTCTTCCTCAAGGAGAAGCAGCTCTATGCAGGCATCCTCCGG
CGTTTCAACCCTGATATCTTTCCAGGAGTCATGGTGGCTTTTGCCAGGGTTATGGAAGCAGCCATAGCAG
AAATGGACCGTCGCTTTCGCGAGGCTGGGTCGAAAGGACTAGGTATGGCTCTCTCCGAAGGCGTCGCCGC
TCTCGATCGACTGGGCAATTTTTGCTTCACCGGGGACCCGAGGGTGCTGCCTACCAAAGTCATGAGGCTC
CTTGGTACGATGGATAGTCTAAAAACATGCGGGTGGCCATTTATATCGCCGCGAATGTTGGACATCCGAG
ATGGACAAGGACTCGTTAACCTTGTGGGATGGCCACAGCTGAGCAATGGACGGCCCGTTCTGATGCATGT
TGCCTCGCTAGAATACCACTACGATAGAACTGTAGCATCTAACCGACACAGTCAATTGTGGTTTGCTGAG
CTTGGGGGTAGGTCAATAGACGGGATGGATAGGATGACAACGTTCCTTCATGAGGTATTCCAAGATCTGT
GGATACCAGAGACGGTCGCTTTTATTGCTCGCCAAGTTCGCCGTGGCTTGAATCGTGGTATCCGCAGTGG
CGGTAGGAGCGATGTTGGAGAACATGGTGATGCCGACACGGGCAATGAGGAGAGTGCTCAGGCGATGATC
GCGTTAGAAGCCTGGGAGGCACGAGACAGTCCATTCAAAACGTCGTATGTGCCAGGAGTCTCTTTAGATT
CCTTAGCGTTCCTAACATTGCCACAGAAACTTCGAGAAATTGTCGGCGGAAGTGCTCAAGTTCGATGACC
GCTTGATGATGAATGAGTCAAAGATCGTGCTAAAGACGAGACGCGACTTTGCAGAAGAGATCTTCGTTGC
TTTGATGGAGGGCGGTAGGAAGGGTCACCTAGGAGTCGAGTCTGTCGCACCGACCCACTCAACATGGCCC
TCTATCCTCCGGGCCGCCATCCAACATACCAGAGGCAGCTTCGCAACAAGGGCTCAGTGGGTCTCGGGCA
TCGCAGCTGCCATGGTATCTGCGAGTATCGAATGGGTACCTGGCTCTCATCGCCGGAGATTGACGCATCA
ACAGGTAGTACAGCTCGTGGGAGCGGCTGCGTCTGCAACGGTCCTCGCGGCTCGGCCCGATAGCCTTAAG
AGACGGGCGCTAGAGGCGGAGGCTCGCAGGACCGTCGATTCGGTTGGCGTTAAGCGAGCGAAGATCCGAC
CGCGGATCGACGTAGGCTGCAAGATACCGTTCAAGNAGGTGCCCCAGATGNTGCGGGAAGGGGCTTTACG
GAGAAAACTACGCCAAGGCNGNTCGCGANGGCGGNCCGACGCGTGCTATCTCACTACTGTGCAGCGTACT
GCTGTCTGATCAGATTGTCTTGGGTGACCCNCTATGCGATNTNATGCTCNTTCTCGCGTTGACCATCACG
GCGTCTAGTGCGACCCCCGAGGTCCGGCCCAACACGAAGGGCTTCAGCGCGACGGCCAAGAGAAGGGATC
CAGNTNTNCTGGCGGCCAACATGGTNACGNGAATGCTCTGGTTCNTGNGGNNAGAGGCATTTCCGTGGGA
TGGANACCGAGGANANAGTGCTATCNGNTGTCTGAGATGACGNAGAAGATCGGTAAGTAGAGCCAGTGCG
GAGCGGNCCANGATGANCCNGCTNANCGTTAGTGAAGTAAGATNNCTNATACCTTGTCACGNTTCGTAAA
TGTAGAGCATAAGGNNTCAACAATCGAATGCTTCGAGAGCTGGGTTGGATCGAAGNCAAGCGGTAACCGG
GATNGTCGNACGCCGCGAACNGCAGAGTCGCGNCTCANGCCTANAGANGAGCTCTNTGAACTGCGTAANC
GCCTGATGTTTCTGCCATGAAGGAGCCGAGGANTTTATATTGGCAGTGTATTTAAGAGTAACGAGGAAGA
ATGGGTGGATCGATGTTCGGCTATCATTAAAGATAGGGAATAAATATAACATTATGGCGGGTCTACCCAG
AAAACGAGCACCATAAAAGTAAACGAAGGATAAGAGGCTGACCTAAAAAGAAAATTTTTTTTTTTAAAAA
AAAAAAAAAAAAAAAAAAAAAAAAAAAAAAAAAAAAAAAAAACCTAAGTAGAAAGCCAAGGCTTTGGCGA
ACTAATGTATTAAGGTACCATACAGAGACGAGGGTATGCTACATAAGTTCTTATTTGGGTAAGATTCGAA
TCAGAAAATTAAATATCAACTCAAGCAATAGGGTAGTTGAGCTACTTTTGCCCCTCCACAAGGGCTGTAG
TAGGCATGCCTAAGGAATAATTTAAGGTTTTGGCAGGGTTCCAGTGATAACAGGGGCAATATAAGGGGGT
TGGGGCTAGAA

>Fol4287_family-246#Unknown (Fol4287_family-246#Unknown)
TTAGTAGGAAACCGCCGTTNACATAGGCCGGCCAGCAAATGTAGANAGTGGTTAGAGAGAGAAAAGCGGG
AATTTTGGGGACAGCTGGTCANCGTCTTTGACGTTGGCGAAGTGGGGCGTCACGGATCAATACTGATCCG
CGGGGCTTCGGCTGTCCGCCGGACCCCGCTAACCGGGCATAGTCGCTTAAATGACTACAACCTTGGCGAC
CGACGCTATTTCAAATTTTCATTTTTTNTTACTTAATCATGACTCCTAAGCTTCCATCTGCGCGCAAACG
CGGTAGGCCGTCACTGAACGGCGCCTCATCATCACCAGATTATCCAACCCAGCGGGCGTTACACGCAGCG
CAGCGCATTCATCAAGCATGTGGCATGTGGCCAACTGAGTTCTGCAAAGGTTTTGTACCTGAGACTTGGG
GTATTCGACTTATCGAGGGCCTTTCCGCGTTGGTCTCTCTGGTAGTNGCTGCTGAGAACGTGGAGCTCGA
CGAGGTGCGCCATAGATTGAAGGNTTTCGCTACTAGCCATCCGNGCTCAGATCGCCCGCGACTTCGTAAG
TCAGATATCGCAAAGGTGCGAAAGTGGTTACGCAGGATGGGAATTGATACTAAACANACACGGCNATGGA
ATGGGCGTGCGGATGATCAAGTTGATGAGGATGAGACTGCGGACAGTGANGGAACCGAGGCAAACTCTGA
ACCGGTTGATGAGATTATCGCGTTAGGCCCTCGAGAAATCTCGGCGAATATGAAGATGAAGATGAAGAAG
CGACTGAAGAAGATCCCGACTTGACTGTCGAAGAGGAAGAGAGNGCCCCTCATGAACGAAACCTTTGGTC
GCGAAGCAGAGACATCGGTGATATTCAAGACGACGAGCCTATNGAGGACACCATGGCGGCCAATCCCAGG
TCTGCGCCCGCCAAAATCAATGGGCAATCCGGAGNCAGTCCTGTCGCCTCCAGCTCCGGCTCCAACGCAG
CCGAGTCGAGCGCTCGCCCTCGGCGCAGCTTTCAACCGCCATCTCGCTTAGTTCATGATACCCCCCAGAG
CTCTATTCGCCGTCCAGAGGGACCAGATGAACAAGCTTCGGCGTCTTCTGCNGCTACAACTCCGCAGGCT
TTTCAAAGCTCGACGCAGCCGCGCGNACCACCAAGCTCCCAAACGACGGCNCCTCTCNCCTCTGCTTCTC
AGAACGCCCAGGGTGCTCAACGACCTGGTGTGCAACCGCTCAAGCAAANAGCGTCATCTGTTCCGGGCAA
TCCTCAGACTCCCGTGTCTCTTCCTGCGACAACTCCACAGGGCGCTATGCGCCCTCCGCAACAACCAGGC
AGCCAGGGATCAGCAACCGCGGCTCAGAACTCTGTACAACTTCGCGCACAATCAGCAGCGTCTCTACCTA
CGCCCCGGAGCGCGCGACAGCCTGACCAACGATCAAGTAGCCAGCCATCAACGNCCGCTACGAGTTCTCA
AAGCTCCTCGGCTCCTCGCGCACAAGCAAGCTCGCAGCCAGCGCCGTCTCGTCGTACCAGTACTACTTCT
CAGACCTCCCAGACTCTCAGCAGCAACCGAATCACCGGCCATCGGCGTCTACCAACGCGACTCCTCAAGC
GNCTCTATACTCCCACCTAGGAGGCAGTCAACCATCGACGCCTCGTCNCATCGCCCCTNCTGGGGCTAAC
AAGCGCCCTGCTCCGTCATCGCCAGCAAACAGCATTTACATCTGCCAACAACTTCGTCAACCAGACAGCG
GCGAGCGTTTCAGAATCACTCACAGCCCCTTCGACCAAAAGACGAAAGACTGCTGACGTTCGACGCCCAT
AGTTCACAGGCGACTAGATCATTGGATTGGAACGCTCTTCTTGTAAGCAACATTTGCAAATACAGTCAAT
CCGATGCAGTCATCATGAATCTAACCNCCTNTCAGCCCNCCGGAGACGAGTTCAGAGNAAGCTTGAAGGN
CGCTTCNGNTGCCNTAGAGCCTCATNTGCGCACAAGAGCTTCGAAGAACTNTTGNCNNNCATCGACGACG
AGCANCGCNGGCTCNCCGCCGTTNAGNGCAGCCTCNNNCNTANAAAGGNCGANCANGCAAANGACCAGGA
GAAANCCCAGNACGCNCTCAAGGACGTNGAGGAATCAATCACAGCCAACGAGAACACGACGCTCAGGGGC
CTTGAGGANNTCTACNANAAGNACCCCGGGGACGNCGAGCTCCGCACCTTCNTCGATAGGCGGAAACGGA
CNGTTCTCGAGCACGAAGAGGTATACACCGTNGTCAAAAGCCAGCTCGACAAGAGCACCGCTGGANTATN
CAAGACCGATCGCGAGATTGCGNTTGTTACTAAGAGACTTGGGCAGCTTGATGCTGAGAGAGCGGATGTT
CTGAGAGAGAAGGNGGGNGTCGACANGGCGGCGAAGCGGNTGANGNTNATGTCNCGNTTCATGGAACCCG
NNTGGCAGGCTACGCTGGNTATGNTTNNGNAGNCTNTGGGTCCNGAAGGGGTTNTGCGGNNNGCNTTCTG
ANAGGGGTATTCATTGCTGTGAGTGNNNNTCGAAGNTGTAATATCTAGGGACANNAGCTTTATCAAGCGN
GGCGTTNNCGCGGACGGGATACC

>Fol4287_family-248#Unknown (Fol4287_family-248#Unknown)
GCGGGGTTGATGAGACAGTTGAGACGAGATNGCATTGTCACGNGCCAANNCGCATATAGTCCGTGACCCC
TCGGGTCGTTAAAGGACGAGGCATTTTCGTATTCGCGTTGTTGAACATTAAAGCAGTTTGAACAGATNTA
TAAACGAACTATATAATGAAAAAATATGTAAATCTAAAAAATGTCAAAGGCGACTGAGAAAACTCTAGTA
CTTGGTCTCCTTCTCGGNCTTGACATCAAAGCGGTCCAGGTTCATAACCTTGGTCCACGCAGAAACGAAA
TCCTTCACAAACTTCTCCTTCGCATCAGCGCTACCATAAACCTCAGAAATAGCACGCAGCTCAGCGTGAG
ATCCGAAGACAAGATCGGCGCGGGTAGCAGTCCACTTGGCGGACTTGGCGGCACGGTCAGTACCAGTCCA
GANCTCACCGCGGCCGTCCTTCTCGGTCCATGAGTAGGCGGGAGAGAGAAGGTTGACGAAGAAGTCGTTG
GTGAGTTGGCCCTTCTTCTCGGTGAGGATACCGTTGGATGAGCCGTCGTAGTTGGCGTTNAGGGCACGGA
GACCACCGACGAGGACGGTCATCTCGGGAGGAGTAAGGGTAAGAAGAGCAGCGCGGTCAACGAGGATCTC
CTCGGTGCGAGCACGGGCAGTGCCATGTCCGTAGTTGCGGAAACCATCGGCAAGAGGCTCAAGGTAACCG
AACTGAACGAGATCGGTCTGGTTCTGGGTAGCGTCGACGCGGCCAGGAGTGAAGGGAACCTCGACGTCCT
TGAAGCCAGCATCCTGGGCAGCCTTCTCAACAGCGGCAACACCACCGAGAACAATCAGATCAGCGAGAGA
GACCTGCTTGGAGCCGGACTTGGAGTTGAAGTCCTTCTGGACCTTCTTCAGGGCGGAGAGGACCTGCTTG
AGCTGCTTGGGGTTGTTGCTGGCCCAGTTGACCTGAGGCTCAAGAGCAATACGGGCACCGTTGGCACCAC
CACGCTTGTCAGTTCCACGGAAAGTAGAGGCAGAGTTCCAAGCAGTAGAAACGAGCTTGGAAACANCAAG
ACCATCAGTAGAGAGGATAGCAGACTTGAGGCTAGAGATGTCGCCCTCGCCGATGATGTCTCCCTTTCGC
TCAGGGAGAGGATCCTGCCAGATGAACTTCTCCTTAGCGACCTCAGGNCCGAGGTAACGAGAAACAGGGC
CGAGATCACGGTGGAGAAGCTTGTACCAGGCGCGGGCGAAAGCCTNGTTCANCTCCTTGGGGTNGTCGTG
CCAGCGCTTGCAGATCTTGAGGTANGCGGGGTCGTTAATGAGGGCGAGATCGCTGGTGAGCATGGTGGGC
CTGCGGAACTTGCCCTTGACGAAGGGGTCGGGGTATTCGAGTTTGCCGTCGAGGGCTTCCCATTGCTTGT
GGCCTGCGGGGCTCTCGACGAGGGTCCAGTTGTTGCCGAGAAGACNCTTGAGGAAGTGGTTGCTCCACCT
GAGAACTGTTAGTCGGAGTGAGGGTNAATGANAGGGAGAGGACGCACTTGGCGGGAGTCGTGGACCAGAT
AACCTCGAGGCCACTGGTCATCTGGTCAGGGCCGTTACCCTCGTTGACGCTGTTGTGCCAGCCGAGACCC
ATCTCTCCGAGGTCAGCAGCCATGGGCTCAGGGCCGATGTTNTTAGCNGAAACAGCACCGTGAGTCTTGC
CCAGGGTGTGACCACCAATGATGAGAGCAGCAGTCTCCTCATCGTCCATACCCATACGGCCAAAAGCAGT
ACGAATATCAAGAGCAGAAGCCTTAGGGTCAGAGCTTCCATCAGGACCCTCGGGGTTAACATAAATGAGA
CCGAAGTGAGTAGCACCAAGAGGCTTCTCAAGCTTATCGGCTCGCTCGTAAATGTCAGTGCTACCGTTGT
AGCGAACGTCGTTACCCTTGGGAACAAAGGTAGACTCGGCACCCCAGTAGATAGACTCATCGGCCTCCCA
GGTGTCGGCGCGGCCACCGGCGAAACCGAGGGTCTCGAAACCACTATGCTCGAGGGCGACGTTGCCGGCG
AGGACGATCAGGTCGGCCCATGAGATCTTGCTGCCGTACTTTTGCTTGATGGGCCCTGTGATTTGTTAGA
ATTGGTTGTTTGCGTGGCGTTGTGAAACGTACAGAGCAGACGGCGAGCCTTGTCNAGGTTCTGGTTGTCG
GGCCAGCTGTCGAGAGGAGCAAATCGTTGTTGGCCCTGCGAATGTCAGCGAAAACTCGATAATATCTCAG
TCAGATTCTGCGCTCACCATTCCGGCGCCACCTCGGCCATCCATGGCACGGTAAGTACCAGCGCTGTGCC
ATGACATACGGACGAAGAGACCACCATAGCTACCATGGTCAGCAGGCCACCAATCCTGAGAATCGGTGAG
AAGCGCTTTGAGATCCTTCTTCAAGCTCTCATCTACGCAATCAATCAGGCAAAAACCCGTTTCGATCCCA
AGATGAGTGAAACTCACAGTCCAGAGACTTGAANGCCTCAGCGTAGTCGAAATCCGCACCCAATGGGTTA
TACTGAGGCGAAAATTGTCGAAGAACATCTAATCTCAAAGCGCAAGGCCAAAAGTCTCTGCTTCGGGTAC
CTCCACCAGCCTGGTTGCTAGCGACGCGGCAGATGCCAAAATCCTCGGGGATTTCTCGCGGGGGGACAAG
GTTATTGTCTGTGGCGCGCTTGGCGAAAGGGCAGCCCTGGCTAGCGGCGAGAGGCACGAGGCCAGAAGCC
AGCAGAAGTGATTGAACGTGCATGGCGGAATGTGCTGTGGTGTTGCTTGAGCATGAACAAAACAGACCAG
AAAAACGGGAGGATTTATGTTTAGTTTTGTAGTAGGCAGAGGCAAAAAAGGTTACAGTGACGATCTACAG
GGGCTGCTACAGCGCCAAGTCGGCAGTGTCAGTGGTATAGGGCCTTATGCAACAGGTCAGACGCTCGGAT
TAGCAATCGAGGCTCAGTTACAGTGCATCTTGGGATAGATGAGCATGGGGCAAAAAGGCATGGTCAGGGT
TTACAGCTGCAGTANCGCCATGAATCACAAGGATACCAGCCTTTTTCGCCTCTACTAAGCAGGGTAATCC
ACATCAACGTCACTGTCCCCTCTTGATTGTTTCTCAGATAGTGATAGGCGGTGACAATACTGAAATTCGT
TGTCTCGTCCGTGAGTGACTGTGGAGACGGAGAAATCTTTGTGCTAGAGACAGACCCTGATAAGCGGCAA
TGCCAATCAATCACACGCACCAACTGCCGACAGGGATAGTAAATCACAGTCATGCTATTGGTTTACGTGA
GACTGTCCATACTGAGAAGGTGGTAGCTTAATATAAACTTTGGAGAATGAAAATGAAACCACATGGTTTA
AAGTTTATCATATTGCCTTTGAGGAATCAAACTTATGCACGTTGTTTTCTTATTAATTTTCAGTGGAAGC
TTAATAATCTTGGGACTTGTTCTTGTTTAAGATAAATTGGCAGAAATTAATCGCCGTGCCAAGGGGTGAT
TATCCCACATATGATCCGACTACCCACTCTGTCGCCTGCGTAAGTCAACCAATCGGAATATTGTGAAACA
GATTAGCTAGGTAAACGATCAATGCCGTGAGCGCGGGCCGGAGTAAAGGCCCTGACGCGAGGCCTAGGCA
GAGCAAACAAACATTTCGGGTGCCGTGCCACCTCGGGCTCTTCTCAAGTTCCCGATCACAGCAGTAAGCT
GAGACAAATTGAGTGGCCTCTTCTGCTGTGCGACCCCGTATTTTGAATGCAGATGACTTTTGTGTCTCTA
ATTTGCAATGTCTGACAATAAGCTCGGCTCACCCTCGTCATGCTCGGTCGTCAGCATTAAATGTTTGTGC
TTTGATTCGTACAGCTTTTGCTTGGCTCATTTGTGCAACGAAC

>Fol4287_family-250#DNA/TcMar-Tc1 (Fol4287_family-250#DNA/TcMar-Tc1)
GTGGGGCCACCTAACCTAGCCCGATTCGGACCGCGTTTTCAACGCCGCTTTTGCACATCACATCACAACG
CCATAACGATGCCTCGAGGCAAGGAATTATCGCCNTCNTTACGGTCTCGCATNTGCGAATTACGACGTGC
CGGCTATAGCTAGAGANAGCTTTTTTATAGGTTTCCAGAAATACTAAAATCAATCATCTGGCTAACTGTA
AAACGCGAAGAAAAACGCGGCGCNGATAACNTNACTTTGCCNCGCTCCGGTGCGCCTCGAAAGCTTACAG
AAGAGCAACGCGATCAGATATATGATACCGTTACAACCGATCTACATATAACAATAAGAGACTTGCTTGA
TTCNGTTGATAACGCTATTAAGCTGCGTTCCTTACGATACCTTCTACGTGAGATGAATAAGAGGAAATGG
ATGCAGAAGAAACGTGTGGCCCTGACGCCGCTACAGGCTCGCAAAAGGCTCGATTGGGCCATACGATATC
AGGGCATCAATTGGAGAAGGGTCAAATGGAGTGATGAGTGTATGGTCCGCCGCGGTCAGGGCATAAGACC
TATCTGGACCTTCCTATCGCCTCGCGAGGCCCTACGCGTATAGGATGTTNAGGAAGCTAGGAGACNAGGC
GCCGTACGGCAGATGTTCTGGGCTGCCTTCGGTCACGGATCTCATACGCCGTTAGTGCCTCTCGTCGGTA
ACATCAACGCCATCGGCATCTATGAGTTATATAGCTTCATCCTGCCGTGGTTCCTTCAGCCGGGCGATAT
CTTTATGCATGATAATGCCTCTATACATACGGCCCGGATCGTCAAGGCNCTGCTGGAAGAGCTAGGGGTC
GANCTGATGGCNTGGCCGCCGTATTCGCCTGACCTGAACCCTATAGAGAATCTGTGGGCGTTGATGAAGG
CCGAGATCTATNGGTTACACCCGGAACTGACTCACGCAGAGGATACAGTCACTACACAACACGCCTTAGT
CTTAGCTGCGATAGAGGCTTGGGATAACCTTGAAGANAGGGTCTTGAAGAACCTTTGCGAGACAATGCCG
AACCGCGTTAACGCTGTAATTGCTGCAGAAGGCTGGTATACAAAGTACTGAAGCTGTTCTAATTGACCTT
ATTAGGTCGAAATTGCAATATCAAAGCGGCANCATAACGACNGCCCGNTCCGGCTAGCCTCGACGNTCGG
TACCTGACAGGGGGATGCGAATACTTNTTGCACCCCACTGTA

>Fol4287_family-253#Unknown (Fol4287_family-253#Unknown)
CGAGTGTCTNCAACGACACTGAGCTTCGCGAGCTCTTGACATCGCCTCCGGGCGCTATTTCCTACGTGGT
ATTTGCGGCTTCTTCTTACCTCGACATTCCGGCTTCGCGAGCCTTCGACATTCCGGGCTCTGCGCCCCTC
GACTTCCCGTACGACCGACNTCTGCAGCCTCGGCTGCCCAGACGACATTCGCGGCATCCTGCCGCTCGAC
ATCGAGGGTCATCG

>Fol4287_family-255#Unknown (Fol4287_family-255#Unknown)
ACATTCTGTAGCCAGAACGAGGCGTCAACCAGACGGAGCGAGAGATGATATGAGTTGTCAGGGCCGGCAC
GAGCCGGAGGTAGTGGTTGGTAAACGCGTCAGCTCGATCTCAATATTAGCCCGAGTGTGAATTTCGCATC
CCTGGACCCCTACTTGATGCACCCTTCTNCAGGAGTCGCAACGCAACGCTCTCTTGCAATGCTTGTGTCC
GCACGTAGAGAATGTAAATCTATTCCCTCTTAACCTCCCCATGGCCTTGGCTCCATTACATGCTCCGTTA
AGCTAGTATTTAGATTTGTTCGATCGGCATCGATATCTTTTCGACGGTATAAACTAAATCATACATAGCC
ACACTCTAGGGTCAGTAGAACTTGGTCGTCGGGAATCGCTTTGCATTCTTCCCGGATCCTCTGGAACCGA
CTTCCCANTTTCCCGACTGGCTGTTTTGCCTTGTACAGCCGCTCGACCCTCTCATCTAGAACCTGAACTT
AGACAGGAAAGCAAGTTAAATCAGCTGCAATGCTCAGCAGCTCGTCCAATCCACCCGAACTTGGAAATGC
TCTTCTTAACATACCTGTCAAGTCGAGCAGCCATTTTCTGNGTGTATCTTACTTATCNTGTATCTGCCAC
TACAAGGACAGGGGTCGTATCCCTACTAATCATGCACTGTGTAATGGCCACAGTCAAACTGCTTTTGGCT
GCTTTCAGTAAATTTAGATNGATAGCTTACTGACGCTGAACGCGCACTGTAAAATTTAACAGTCTCAATT
TAACAGACTGTGCTTTAGCTCTTAGAATAAGTTAAGATCGTTAGCTCATATCCTCTTCTCACGATCCGGT
GTTATCTACATCTATAGATAGCTCGTCATATTCGCCAGACGTGGAATTATCAACGCTAAACGGCGGAAAG
AACATAGCAGGTGCTGGCAGCGGGACTGGCGTTAATCTCTTGATACGCCCCGATAGATACTCAATCTCGA
TAGACGGTGATTGCTCGGTTACTTTTGTTTCTGAACCGCCAGGGATAGGACATGAGGTTAACGTCGCCGC
CCTTTGATCAATCGTCCCTTCTATGCTTTCGTTGGGTCTCCTAGTCTGAGGCTTGGAAGCCTGTGGGAGG
ATATCTTGTTTGGGCCGCTTTGTATCGACAACTACGATAAAGTGATCATCGGGGAGAACGCCGCCAAGTC
CGCAGGGTTCTAAAGGCTGCTGTTGCGACACGTACTGCTGCTGATCGTCGTTCCAAATCAAATCCAGCTC
GATGTCGCTGGCTTGTTCACAGTCATTGTTTATCAGACCCGGGTCTCTATGATCACCCTCGTGCGTGGAA
GAAGTCAGCTGACGTAGACCCTGGCCTCGATCTGTCAATGGCCTATAGCTGACGGAGGACCCAGATGTTG
TTCGTCGATGAGAATGAACCGAGTCTAATGACTGCTGAGAATCCTTCCGGTTTTGGCTACTCAAGGGCGT
GCGAATGGTTGGTGATACATCAACTGGATCACCCGATAAATCGGTGCAGAAAGGTACGTCGCTGTAGTAT
GTGATAGCACCTTCGCGGCGTTGCAATTTGCCAGCCGACCCTCCAGAGTAATTCAAGCCTAAGTCCGACT
CGCCAGGATTATCGTCGTCCACGGCTATAGGCGAGCAAACCGACGCATCCTGTGAAGTGTTCGCATCTGA
TGATCCCTCCCGAACAAACAGTGGCTTGTAACGGAAACTTTCAACTCGAGCGTAAAACTGCGGGTCAAAT
GCAGATACATTCTTATTTAAGCCTCCGGATTGGGATTTATTGCTAATGAACGGGCTCGTCTTCTGATGCT
CACGTGTCTTTTCNGAACCATCGATATTATTGACAGGAGGACTTTCTTGCGAATCGTAGATAGAGATGTG
GCTACTGAACTTGGTATCTTTAGATCCGCCTTGCCATCGGATTTTATGCCCGTCAGTAGATAGCTGAAAC
CTGGTGCTGATTTCTAATACGGCGGAGCGAACGAAGTCAGGAGTTACGTTGATCAAGTGGAGCTGGGCCA
AATTGTATAGCAGGTTCAGAGACACCCAGCCTTCAGCGTCTAGGTGGATGTCCTGGATACTCTGCTGTCC
AGGCAATATGTCGGGCGATAGTAGGTCTAAATGTCGGATATAGTTCATATTCTCAGACGGAATCTGAGCA
CGATCAGGGTCCAGATCACAAGGTCGCGTTGGTCGCTGTTTTGGAAGAAGCGGGAGTGGGGGAAACGGCT
TGGTAGACGAGACCGAGCCTTTACCATTGCCTTCTGTCTCCACGTTGTCCTTTTCGGGATCAGAGGCCGA
CCCATGGGCACTTAAATGGCACTGATATTCCCAAGCGCGAGATTGTTGTTCTAGAGGGAGGAATCTGGCT
TCCCGGATAGGCTCAGTTTCATGAGTGGGTGGTTGGTAGGCGGATGATGAGCCCGCCACCTGTGTATCCG
CTACAACGCGCGCCATGATGAAGCTGCCACCCGGGCGCAGAGGCGACATTTTCGAGACATCGGCACTGTT
ACTTCTGCCTGTGAAGAACTGTTCAAGGCGACGAACAACAAGACTCTTCCGCTCCTTGTCTGTCATGATT
ACATGCTGCGGGTATAGCCCGTCAGGAACATCTCGTAGATAGTCCTCGACCTTGCCCTTTGATGATTTGG
TTGAAGGCAAGACGGGGAGGTAAAACGGCGTTCTCGAAGACTCGCCACCGGCTGACATGGAGGCGTAAGC
GGAGTCAGCCGGCCGGAGGCTGGAACCTGTAGAGGAGGGAGCATGGCTGCGCTGAACTCCAGCTTTGGAA
TATATGTGATCGCGATTGTGGGGGGATATCCTTTTCCTTTTTTGCGATGATGACGCCTCTGGAGACCCAT
CGTGATCCGCGGCAAGGTCTCTCAGTATGGTTTCGAGCTCTCTCTTTTTCTTTTGGGGCAGCCCATAAAC
CTTGATCTCAAACAGCTTGTCTTTATGGAGCANGGCCGGACCTGGCTGCTTATAGCGCTTGAGCTCCTTC
TTCAGTTGTTGAATCTCGAGCGTTAGGTCGTCGATGACGCTGCGGTAGTCATCAGAGCTACTGCTGTGCG
CTGTGATAGGTCCAGGAGGGTCGACATGATGCCGAGTGTGCAANTGTAGCTTCTCTGTACCCAATAAATC
AGATTCCTCCCGGGAGGAGGAGAGGTTANCTACANGTTCGCATTAGCCTCTTCTGGATTACTACAAGTTC
GCTATANGTAGTGCATACCATCTGCGGGNTTGTTGTTGGCGGTCGCGTTGAGGCTTGAGTCGTTATGCCA
TTCTGGTGGGTCGCTTAGNACCGTCTCACGACTGCCGCTGAAGGAATCGAGATGGAGAAAACAATCGGTT
GGTTGTGGCGGGGTTCTCTCTGGATTGCTTTGATTTAAGGGCATCTTGGCCNCCGTGAGCAATGNAACGC
GGAGCAAGACCCTAATAGGACTNCTCAATTGTCGATGTCGTAAGAATTGCGAGTATGGGCTACATGATAG
NAAGACTTTNACGGTNCGACGACCGTGNAATACGGTCGGGAGACGTCTAGCGACGGCCGAGTGTCCTGTA
GAGCAACGAAGTGGGTTAGCAACATAATGGAAAAAATAAAAAATAAAAATAAAAACCNCTCATAAATGAA
ACCAGCATGAGGACAGGAATCGAGCTGTCGCAAAGGCATCGCAAATGGGATCGTNGNATATGCAGTGGCG
AGNCGAATGTGCCATGNCANCTGTGGGGGAAAGCCCCGANAGCCATTGATATGCTTACCAAAACGAGATA
AAGCTATAACCGGCGACAGCGAGTTGCATATAATTTCCAGATTATAAAGTTTGCTTCATGTAGGGGTTGT
AATAGTTGAGTCTTGTACGGTTCGTTGGTCTGACGAAATGTCTGGAACTATGCGGCCAGGAGATTGCAAG
GTGAATCTGCTCTTCTGNGTGAAGGCTTGGCTGCTGAAAAGTGAGNCACTTTTGGTGTAGTCGCCGGGAG
GTGATCCAGCAAGAGATGTGTTGGCNGCGATACGTTCTCAANAACCTGGCTTATTTAGCAGCCGATGAAC
TCAAATAGAGATTGGAAAATAGTGTCTTGCTGGATGCTTCCCTGCAACTTGCCAAGTCAATAGTCCGGCC
CAGAGGCCGCTGAAGCTGCTGCGGTAGACAGTAAAAAGGTTGATATACCTGNGGTTGAACNCTGATAGTC
GTATGGCGGCAATTAATCNTAAAAATGGTCGTGACGATGAGTCGGTGTATNGTGACCGGTGCCCTGAGGA
ACGTACGAGAACGGAAAGGATGTGAGATTGAGGGGACACAGGNCGAACGTCGCCAGCAGAGCTAACGGAG
TANGCCACTTGTCACTTGTCGGCGTACTAGTGGAGGAAAAGTGGAGGACCCTAGTGACCCAAGAGCCCGG
GTCCCCGATGTGCCGCGGACCTATCGTAGCGTTGAAGATACGTTCTGTACCTATCAAGTGCGCCGGAGCC
CAACTCCGTCATCTTGAAGACTCCTCGCGTAAAAGAGTGGGGTAGCTCATCTGATGAGACGCAAANCGTC
GCTTGTCGTGTTGATATTTCTAGAGTACAAGCCTNTATTTTAGTCGGTGGCTTTGACATAATTTTNGGTT
GAGGCTNTTNACAGGCATTNTCTTGCTTTTTCTCTTTTCACCTGATGCTTTGGGCTTCTGAGGGGTNTTG
GGGATATATTATAACTAAATATATTTTCTTATTAGGTATTACTAAGTAATAGCATAGTATTAATTGTTAA
TCTCAATATTAGGGATAAGTCTTTAAACTATNTAAGGCTAACTCTTTATTACNGATTAAGATAAAAATAA
CCAGGCACTCCTTGACTGTTCTTATTTATCTGCCNAGGTGATATCTACAAGTCTTGCGCCTGCGTAATTA
ACCGCTTGACTCTCCTACTATGAGTGCCGCCGCTTTCTAACGACGCTCAANAGTTTCGACAAACAGGATA
TATCCANAAACGACGACGTATGCTCACTTGGCCCTTACGAGGCCCGACTTCTAGAGACCTGCGGGCCCGC
CTGCGCGTTGGTTCCACAGTGACCCATCGCCTGGAGCTCAATGTCTATTGCCGGCGGCGTCTTTGGGTTA
GTCGCTGCGATCGTGAGCTTTCCTTCTTCAACGTTGACCATGATTTCCTGANAGCTCGNGGCANCNCCGT
GGGTGTCAAGCGAATGGTTCGCTCCGATTGGCTGGTTCCCATATCGTGTCCCTGGTTACTGGTGAAAACG
GTTTCNAAAAGCAGGAACAATGTAAGTCATTTGGCTGTGTAGCGTACCAGCCAGTTGGTGGAGGTGTGGG
GTAAGTCTGGAGAGCCTGGGGCTGGCTTAGC

>Fol4287_family-256#Unknown (Fol4287_family-256#Unknown)
GTAGGCGATANGCTCGGAAGACCANAGCAGANGACAGCGCTTGAGNACNCGAATACTTCCTCCTACTTGC
GGCCTTNCCCACGAAGGTGAAGGGCTTCGCGTAGCACCCGCGAGGGCGTACGCTACGNAGCCAACANAGA
AGACTTCTGCTCGTTGTCCGNGCCGTTTGCTCGCAGCGGTCCATTACCACGTCCACGGCGGCGATGAGAG
CAGCGATTTTGCGTTCGTCATCCGCNGAGCTNATCATCCGTTCATCGGAACGGACATGACTAGACGATTA
CCACTCTCCTTTCAGTATCAGGCCCCGGCGTGAAGNCGCAGGAGAGGGCGCGGTGGTTAGGTTTCTCAGC
AGTTCTCGGTCGATTCCCCCAAAAGTCCGTTCCCAGCCGGTTCTCTCCAGCCAGGGCCTGAGATCTGTGA
ATGTTGTGGTTTGTGAGCCCCTAGTGGTGCCAGCCCCGTTCGCCAAGTCCCCACCTGAAAAGCCTTTCTG
TCGGCCTCTCTCACGCTCGAAAACATCTTCGAGATGGTCGTAAACTTCCTTGCCTCCGACTGGTCTGGTC
GTAGACCCGCCATATTCGACAATCCAGTAACGTCCCCCCGAAGGACTTTTGGTCCACGCTTGCAGGAACG
CAGGTTCGTACATGGCGTTCCTTCGCACTCCTAGCCGGAGTCTTTGCTTCTCGTGCGCCGAAGTTATGTG
ACGAGACATGACCTGGGAGCTGCCCGTACGTTCGATGCAGAACTTGCACGTAAACCCGTGGACGAGGTGC
AGGTTCGGGTCTAGGGATGAGCCATCTTGTCGTACGGGAGCTTCGGATGGATTCTGTAGTGGTGAGGTGC
GAGCCTTCAAAAGATCGGTCACCNGACGNCGCTCGGCAGCAGGTATATTATGCTTCNTTCGGAGATGCTG
GCTGACTTGAGCAGGGCTGGGAGAAAGGGCAACGCGGCATACGTCGTGGCAACATATGAGCACTCGAGCA
TGGACGTCGACGGAGAGATTGACCCGTGAAAACACTGCATCGTCGGACATGGTGCCCTGTTTGTCTNGTG
ACCGATTCCGTCAGTAANAGGATGATGCAGGCGAAAAAAGCGTTGACGAAGGACGCCGAGTGGAATGGAT
GCCGGCATCGGGTTTTGAGGTCTCATGAGACCATGGAAATAGGAGACATGGCGCCAAAGCTCCCAAATTG
CATTCATTACAATTGAGTTTCCGGCGCACCCTTTGCCATACGAAAGGTGCTTTTTATTCGCGTTGACAGG
GAATCAGCGCTGGGATCCTG

>Gimli (Gimli)
CAGCGCTCGCAATAGTCCAGACCATTTGGACTGTTAGTCCAGACTGtagatcagggcagggaatacggac
gcccggtgtggacgctaagaacgctaggttgttggtatggtgttacaaaaccagggcacccatgattgtt
gctgtaccaaccattttattttggatatttccgatcaatttattggtgcgatccgatcaacacggctcgt
ttcaagggacgcatcatcctagccgtcaatccacgaacgcccgtcgtggattgattgttgattttggatt
gCAGTCTGGACTAATAGTCCAAATGGTCTGGACTATTGCGAGCGCTG

>hAT210Active (hAT210_FOL)
CACCTATATCACTACAACgcagtgatcggaatggtctggtatgagttggtattggtatggtaaataccgc
caagacttggtatggtttgaagaaatctcaataccatggtattACCGGTATACCAAGTCATACCAGTAAG
GCTAAAATGGGCTAAAAATAGGCTGAGTTGGTGGCGCTAGGCGGCTGGGTTATGGACCAAACTGGCTAGc
gcctcaaggtcaagaattTTCTCGGCTTAAAATTACAATCCTACAACACGTAGTTGACCTATTTACGGTA
TTGAGGTATCACATATGGAATCTCCAGTTCCAACCTCGCCGTCCTCTCTGGCTACGAGCTCAACGCCATT
ATCCTTCAAGACTCCTACACGTTCGCCTGCTCCCACACTACCTGTCTCGACGCCATCACCTGCTGCCCTT
CAGTATCCCGAGCCTCCAGACGAATTTGTACAAGACAATATCACGTACTTGAATCGCGAAAAGACCACAA
AGAAAGCAGCCCGTCTGGGCTCATCACATGTATGGAAGTATGGTCTTGCTACATCCGAGACAGATGTATT
ACTGCCACGAGTGTGCAGCCGGAAAGCACAAGCAAGAGCTATTTATTATCAATGGCACGTCTGGAGTGAG
AAACCATCTTGAACAGAAGCATCAGATCGACCCTCAGAGTGGTATCAAGAAACGTAGTCGGACACGGAAG
TCTGTACTGGAGCAGCAGAGGAGCGCGGCTGCGACTAATACCTTCTTCTGGAAAGACAATTGAAAAGTTC
AAAGAACTCCTGGTTCGTTGGATCGTGTATTGCCACATCGCTTTCTTCCAATTTGAAAACCAGTATTTCC
GCGAGCTATTATTCTTTTTAAACCCGGCGCTTCTCAGTCATCTCCCAAAAGCAACGAAAACTATCCGAAG
TTGGGTTATGGATGCCTTTAGGTCGAAAAAGCAACGGCTCAGGGAGGACCTCCGGCAGGCGAGGAGTAGA
ATCTCCATTTCCTTTGATCTTTGGACTTCTCCAAACCCTTACGCTGTTCTTGGGGTTATCGCTATGTGGA
TCGACACTGCCGGCAAGCGACAAACTACCGTTTTGGGTATACGACGCGTGTACGGCGAACACACTGGCGA
GAATATTGGGTCAGCGATTCTTGAATTGTTAAGAGAATATGATGTTGGCGGAGATCAGATCGGATACTTC
ATGCTGGATAACGCCTCGTCGAATGATACCGCTGTTGAGTTCATACTCAAGGAGCTCTGCCCATGGATGA
CGCCCAAGCAACGCCGCCATCGCCGGCTTCATTGCTTGGGCCATATTATTAATCTCTGCTGCCAGGCATT
CCTTATGGGCCGGGACTGCGAAAGGTATCTAGCAAAGCTCGAAAAACACTATCAACGCGGAGACTATGCG
AAGGTGGAAGAGCTCTGGAAACGATTTGGGTGCTTGGGTCGGCTTCACAACCTCGTGCGATACATTAGGC
TTACCCCGCAACGTCGTGAGGAGTTTACTGCAATAATTGTCGGCGGAGATCTCGCCGAATTCGATAGGCT
CGAACTTATCCAGAACAACTCGACACACTGGAATTCGTGGTTTCATTCAATTACGCGGGCGTTGAATGTT
CGTGAACGTTTGGAGATCTTTTCAGCTCGCCATGTACCTGGGAAAGGCTCTCATGGGATTGCGAACTTCA
AACTTGATGGACAGCACTGGTTCGAGCTTGAAAAGAGTGAGCTTGCTCTGAAGGACTTCTACGCCGCAAC
TTTGCTCTCTGAGGGGAAAAAAACATCCCTCGCCGACTGGTTTTCAACTCTGGACTGCCTTCTTCGAGAA
ATAAATGAAACAAAAGATCACTACGATACAATCGATACCGAAGACGACAATAATTTCACATGGAAGTATC
TTCAGGGTTGCGCAGATGCTGCGTGGTCAAAGTGCGAGGAGTATTACAGCAACCAGCAGCTGAACTGGCA
GAATCGATTCCCTGAAGATACTGACCTTCCACCAGCGTACTATGCAGCTCAGATACTGGACCCATATCGA
AAATGGGCATGGTTCAGGCAAGAATGGGTACTCCAagcaggaaaagaaaaacaagagTGGTTTGATAACG
CACAATCTGCGGTGAAGCAGCTCTGGGAGACAGAGTATAAGGGACGATACGCCGTTGAGATGCTGCCGCC
ACTAGTCAGAAAGGAGAGATATCCTGACCCCGCATTTGACCGCCAGAGGGAACACAAACGCATTCGAATA
GACGCTCCGGTCTCTGCAGCCGATTTGTATGAACAATACATTTCCACCGACCGGCTTCATGACGACGAGG
CAGGTTGCGATGAGGCTATCGCATACTGGCTATCCCGTTATGACTCCCAAAGAGATCTTGCTCGCTTCGC
TCTGGATCTGTTTGCGGTCTCACCCATGTCAGATGAGTGTGAACGCCTTTTCAGCAGTGCAAAGCTTACC
ATAGTTGATCGCCGTGGTAGGCTGAAGGCGGATATTATAGAGGCCTGTGAGTGTCTCCGGGCTTGGTATG
GAAAGCCCCGGGTTGAGGAGAACAACGATAGTGAGGACAGTGAGAACGATGACGATTGGGTCACTAGCTA
GTAGTATAATACACTTTCTCTCGCCCTTCTATAGTTTTTCGACGTCGTACTTAAAAGTCTTGGCATCCTT
AATGGTATTATTGGTCTTACCGGTAATACCATACCGGTTATTATGTAAGCATCTGGTATG

>DrifterAY751529 (DrifterAY751529)
cagggtggggaatctatctaccaatatagacgaaatgtagatgtagatagatgtagatctacatctatct
atctaccagggggccatgtgggccatctatctatctatcttaccgtcggatatgtaggcgaaatgtagat
agacgccaagatgaagacggaaagtagagggactttttttggtgcgcaaattcccttccaaagcaaggta
ccggtaccctcaccttactacttaccaacaccccctgtcagatcatttctcttccaccttttcctcaagc
tcatcgcaaattttggtcaatctcttgatacagctcccccttttcaaatgccaagtggcataccatacag
tcgactcacagtatagagcatctgccataATGCCAACTCCAAGCGACTTGTTCAGTCAATCGGTAACTGA
TGCAAATAATTGCTCAGAGTTATCCAGTCAGCCAGATCTACCAAAACTAGATTCATCGTCGTCCCTCAGC
ACCTCAATTGCCGTCAAAGACTGGAGTACAGTTTCTCAAACCGTCCGTTGCCATTGGAATCTCTCAACTC
GAACTGGACAAGCCACTGGATGGTTTTGGGCTCATGGTTACAATGTTCAAGCCAAAACTGCCACCACCGA
ACGGGGCCCATCCAGTTGGCTTTGCTGCCATTGCACCCAACAGAAAGCCCACAAACCAAAAGCCTATGTC
GCGTCAAATACCCGGAACATTGAAAATCACCTCAGCAAAGCACACAGTGTCTTCCATCCAGATCCATCAA
AAGCAAAGCGCTACGTAATGGAGAGACCTTTAAATCAATGCAACCTTCATGAGTTTACCTCCAGGAAGCG
GAAAAGGGATGACCTTCACGACGAGCTGGTTGCTCGATTTGACAAAGCAACATTCCAGCGCCTGCTTGTT
CGGTGGATTACGGACGCAAACTTGTCTTTTCGCCTCTCAGAGCACGTGGGGCTCCATGAACTCTTTGACT
ATCTCAATCCGTTGGTCCGTGAGACTTCAGCAAACCTTACTCACAAAACAATTCGGGCCAAGGTTACCGG
TATTCATGAGTTCAACACTTACAAAGCCCACGTTACTGATACTTTGCTACGGAGCCCTAGCAAGGTCCAC
ATTGCATTCGATGGCTGGACCTCTCGGAACAGGCACTCTTTCTTTTCCATCAATGCTTTCTTTCTTGACG
ACGAAACTTTCCAGCCTCGAAAAATCCTGCTAGGCCTCCCAAACGTCGCCATGGCCCACACCGGGGAAAA
TATCTGCGCAGCGGTCACGGAGGTACTGGAAGAATTCGAGCTTGTACAACACAATAAACTTGGATATTTT
GTTCTTGACAATGCTTCAAACAACGATAAGGCTGTGGAGGAATTAGGGCGCAAGTTCGAGTGGCATGAGC
CTGCAGCCAGGAGGATTCGCTGCTTTGGACATGTCCTTCACCTTGTCGCTACGGCTATGCTTTTCGTCCA
CGATACCCAAGCTCTCGAAGACCTTGACCCGGATGACTTTGACGAGTGGACAAAGAGAGGGCCGGTTTGG
AAATTACACAACCTTGTCGTCTGGATCAATCGATCGAACAAGGCAACAGTCATCCTGCGCAGACTACAAG
ACGATGACCCTGACAAGAACTACCCCGGCACGCTTGATGTCGTTCTTGACAACTGCACACGCTGGCTATC
GCAATATTATATGATTGAACGCGCAATTAAGCTCCGTCGCTACCTTGAAGAACTTGTGGATATCACCATC
CAAACGAACAGGAAGTTGGCCCGATCTCGATCCAAAGTCGAAAAATCGCGAAGCTCGCTTCCTTCATGTC
TTGAGGAGGACAATCTCCTTACTGATACAGATTGGGAAGCTCTGAATTGGTTCAGTAACATTCTCGCCAT
GTTCAATTTTTGCCTTTTGAGGCTTGAAGGTGACTGTCAAGTTCGGCTTCGAAAAGGAGGTGCGGAAGCA
CAGTACGGTATGGTTTGGCAGGTCGCCATTGCATACGAGTTCCTCTTATCAACATTAGAGAGGGCCAAGA
CAGAGTCAGCGGATCGGCCAGAGTCCAGCTATCTTTCTGCCTGTATCAACTCTGCGTGGGCCAAACTTAA
TAAATACTACACCAAGCTCGATGAAACACCGATTTATTACGCAGCTACTGTCCTTCATCCTGGAATACAA
TGGGCGTTCTTGACAAGGGCGTACAGCGGAAGGGAGGGTTGGATTGACAAGGCTCGATATCTCATCCAAA
CGCTTTGGGAGGAAGAGTATAGGGATCTTCCCGCCCAGTGGGAGATCGCTGACAGCAATCTTCCTGTAGC
CGTGAGGGCACGGGAGTACAATCCCTTTGACTCATTCCAAGACGAGCTTATGTCGTATCCGAACTCCGAA
GAAGAATCGGTCGCCGATGAGTTCGAAAGGTGGCAATCTACAAAGCAGGACACATTTTCAAAGCACGATA
ATCCGCTCGAATACTGGTCTGCCAAGCGGTTTGAGTATCCTCGTGTAGCGAAAATGGCGATTGACGTCTT
ATCAGTCCCTGCAATGGCTGCCGAATGTGAGAGAGCATTTTCCTCCGCTAGTAGTATGGTCTCTCCTCAG
CGGACTCGTTTGGACGCGAGCACAATTGCAGTTACCCAAACGGTTAGGTCATGGCTGAAGGCAGGACTTC
TAGAAGGATATGACGGGCTGCTGAAGGAGACGAGTGGCGAAGTGGCCGGGGTAGTTACTTAGtggctagt
gcatatcgtatttagagtggtagatagaagcatctatctatatctacatgtagcctacctctacctatct
acattccgttttatgactaagcatctacatctatctaccttgggtgtcggtagatagatgtagatagatt
ccccaccctg

>Fo-Helitron2-FOXG-14222 (Fo-Helitron2-FOXG-14222)
ATGCAGGTTCGAGGGCAGCAGTACAAGTACCGTGGCCATATTGTGCACTTTCTCCGCGATGTTGGCAAAG
TGTATCGCCAACTTCCCCTTCTACCTGTTGAATTGGATGTTATCCTGCTACGCCCTCCGAACGCAAGCGA
ACATGCCCAACTTAACCGTCAATTCAGACGCCAGTTCCGCGTACGCCGTCGTTGTCTTCAGGCGTGGCTG
GATTTCCTGTCTCAAAACCACCCGGGCTACCGAGATATTACTGTCTGCCAGACACGGATGTCGGTGCTGC
CTGAAGATGGCGATGTACTTGACCAGGTTGCTACTGCGGAATCCACCGATCCTCCCTCAGCTAATTTGGG
TACTGCGGAGCATGACGATATTGAGCCAGACGAGGTTGATCAGTGCGCAGTGCCAGATCTGCTACCGGAG
GATACAGAGATGGAAACATTACATTTGCACGTTCTCGGCGAAGAGCGCGATGAGCCGCTTCCTGTACGGC
CACCGACGCAACAACGTCAGCTTGATATGCCAGACATTCGGAGGACGCCGATCAATGAGTTCAACCAGTC
ACAGGCACTCCTGTCCCTAGCTTTTCCAACACTATTTCCTCGCGGTCAAGCCGATTTCGTTGAGCCAAGG
TTACGGCCTATCAAGTATGCGGACTACATACAGCATGCCCTTCGATGGCACGATGGCAGATTTGCCCGTC
ATCCCACATTCCGGTTTGTGGTTTTCAACACGCTGATGCGAGCACAGGCACGGGCGAAAAGCGGCTATTT
CGTCAAGCAATACCAACAAAGGCAGGGCCTAACAACGCGAGATGATCTACTCGAAGCTTTCCAGAACCCC
GAATCTGCAGAAGCTCAGCAGTTGCTCAATTCGATCAACCGCCAGACAGCACAACTTCGCGGGACACGCC
CCTATTAGTACCGAAAGCGTCGAGAACTTAAGTCTTACGCCTACAACCTCGACTATCCTGGTGCTTTTAT
TACATTCAGTCCAGCAGACCTACACTGGAGAAGCCTATATCAACATTTACCCCAGTTTCAAGACTGGCAG
GAGCTGCCCGAGCAACAGCGAATGGGCATGTCTAGCAAACTTCTCAGGGACAACCCACATATTGCAGCCT
GGCACTTCTACAGGCGGTTTGGCTTATTCAGAGATATCGTTCTCAAGCAGAAATTCAACGTCACTGATTA
TTGGAACAGGTACGAATGGCAGGGTCGTGGGAGTAGCCATTGCCATGGCCTATTCTGGATGGACGGTGCG
CCCGGTGTCGACCTGGAAAACGAGGATGCACGTAAGGAGTTCGCCCGTATCTGGAGATTCCACGTCACAG
CTTTCAATCCTGAGCCAGCTCGAGTGCAACAGCAGGGAGAAGGTAACCCGTTGGCTGTAAATCCCTTACA
GCATCCCCTGACGTTTCAATGGCTCTCACAGGTTCTGAACCGCTGCCAACGCCACCATTGCAGTGATGCA
TACTGCCTACGAAAGAAGAAGGGTTCAGAAGAGATTTCTTGCCGCTTCTTCTTCCCGCGAGACACGAGAG
ATACGGCTGAGGTTGTTCGACGACAAGGACAATCCTACTTCTCCTTCGAGGCGGCCAGGAATGACAGCCT
TATGAACCACTATAACCGGTGCCTGAGTCTTGGCTGGTTAGCCAACATTGATATCTCCCCCTGTACAAGC
CTCCAAGCTGTGATTAATTATGCAGCCAAGTATTGCAGTAAGATGGAGAAGCGGACTGACAGTTATGCCG
GCCTGGGGCGGCAAATCTTGCCCTATGTCTCCCACCAGAATCCACTTCTATCTTTTGCCTCGCGTCTGAT
GAACAAGTTGCTTGGTGAGAGAGACTTTTCGGGACAGGAGATCTGCCATATCTTGCTCAACTGCGAGCTG
CAGGAGGGTACCCGTGTTATAAGAGCCGTCGATTGCCGTCCCTACGAGCAACAGGGACGGTCGCTTCGCC
TCCAAGGTGATCATGACGAAGGTGAGGTCGTTGGAATATATGAGAAGTATCTTTCTCGCCTTCCCCTTTA
TGAAGAACTCACTTATCTCGACTTCCTAGCCAACTGGAATACAAGAGGGATGGGAGAAAGTGGACACGCT
GGAGTCGTCAAGCCAAGCCTCGCGTGCTATACTACTTCCCGCGGTACAAGTCCAATCCCCGACATCACCA
ATACGATGATTTTTGTCGTGTGAAGCTAATGCTGGCTCATTCACATCGCGATCCCAGCGAACTACGCAAG
ATCGACGGCATTAAGTATGACTCGTATGCGTCTGCCGCTGAAGTCTGTTATGCGAACCACCAGCACCCTG
ATGACTATTATGGCACACCTGACGCTGAAGAACGTCGACCAGATCCGGACGAGTTCGAGGAAGAATTTCA
CGAGCCTGAACTTCTAGAGGAGGACTGGCTTGAACTTGCCCGCCAGCTTCCCGACTGCCCACCAAGCCAA
GAGGCAATATATCTTCTGGGTCGACGGGATATTGATATCCGATACGACTGGACGCCCCATGTCGGCCGCT
ACGCTGACCCAGGAATCGTTCAAGGCGACTATTGGCGCCACTTCATTGAGCAGCATCGTCTCTATATGGA
TGTTGAAGACCTGCCTTTAGACGTCCGTGATACGCTCAACCCGGAGCAGCGTGTAGTATACGATAGCTTT
ATTGGGCACTTCCAAAGCGGCAGCGAGGAGCAGATTCTACTCCATGTTGACGGTGGTGGTGGGACAGGCA
AGTCCTACATGATCAAAGTCCTGTCTTCGCATCTTCAGAGGCTTGCAGGTAACCGGCCCAGTCCAGTCTG
GAGAGTTGCACCTACCGGAGTTGCAAGCAACCAGATCATGGGGACAACATTACACTCTCTCCTCCGGCTA
CCCGTGGATAGGGCTTTTACAGAGCTATCCCCAGCAGATGCTAATGCTGTCCAGAATAAGCTACGCGACG
TCAGGTATCTTGTGATTGATGAGAAAAGTATGTTGGGTCTGCGTCAGCTTTCGTGGATCGACAAACGCCT
TCGCCAAGTCTTTCCTGGCAGAGCAACCGAATTCTTTGGCGGCATGAGCATCATCCTCGTTGGTGACTTC
TTCCAGCTCCCGCCGGTTGCGAACAAGCCTCTCTACTTTGATGGGCCACTCAAGGACCTGCATGAGGTCT
CTGGCCAGACAGCATATAGGGCATTCAACCACACCGTCTTCTTGAAGAAGGTCCAGCGGCAGCAGGGCGA
TGACCAGGCCGGCTTTCGTCTCGCGCTTTCAGAGCTACGTGGTCTCAAGTTGTCCATCGAATCATGGAAA
CTCCTGAGCCAGCGGGTGCGGGTCAAGCTAAGCCAGCGCGAGGTAGATACGTTTGACGCTGCTCTTCGTA
TCTATAGTAAGAAGGCTCGTGTTGACGAGTACAACTACGAGCACCTCATCCGCTTGAAGCACCCAGCAAT
CAAAGTCATGGCGAAGAACATTGGTAATGGCGCTGACAAGGCAACATCGGAACAAGCTGGCAACCTGGCT
GGCCAGTTTCCGGTATGTATTGGTGCTCGTCTCATGCTAACCCAGAATATCTGGCAACCAGCAGGTCTAG
TCAATGGCGCCCGAGGAACAGTATATGACATCGGTTGGGCCTCTGGTGCTGATGCACATCGTGACCCGCC
ATGTGTCATCATGATGGTGATGGATAAGTATGCCGGGCCGTCATATTTAACCACAGACGACGGGCGCGAG
GTAGTACCCATACTCCCAGTAAAGCGAGACTTCTTTCTGGGGACATCCGCGTGTACACGAAAGCAGTTCC
CACTTATGGTATCATATGCCATTACGGTTCACAAGTCACAGAGCATCACGGTGGACAAGATGGTGACAGA
TCTGTCGGAACGTGACTTCCAGACAGGGCTCAGCTATGTTGCAGTGTCCAGAGTCAAGACGTTAGACGGG
TTAATGATTGATACCCCTTTTGAACGGGCATCTCTCCACTATGAGAAGCTACCTGATGGCAAGTAG

>Gollum-Fv1 (Gollum-Fv1)
TGTCGCACTGAGCGTGCTTCAAGGGTTAAAGTAAATGTGTTGATTGATTGATTTTTTTTCTTCTTCTCTT
TTGGGGGTATTTCATCCCGCAGAGTTACTTAAAACACATAGCTAGGTTACTAATACAGTTGTTTCATTAG
GCCGTGAAGATCATGTCTACCCTGCGACA

>Gollum-Fv4 (Gollum-Fv4)
TGTCGCACTGAATGTGCTTAAAATGGATTGAAGGTCGGGTCATTCATAATGAGCAGCAGTAGTGAGTTGA
TTGGTTCTAACATCTGTGTGGGGTATTCCATCCCACAGGTTTTACTTTAAATCACCCAGCTTGATTACTA
AGGGCTGTTGTCCCTGAGGCTCGTTGGGACCATGCCCGGCCTGCGACA

>Drifter2 (Drifter2)
caggctggcgaatctatctaccgatgtagatgaaatgtagatgtagatagatgtagatctacatctatct
atctaccagaggacatgtgggtcttctatctatctacctggaggtccggtagatagacgaaatgtagata
gatgccaagaccgcggtgaaaattgggtgaggtagttgtactttctcggtactggtggcatcctcctgca
ccgaagtatcggtacctctgaaaatcccttccctaaccgtccctcatttcccgatttccccacgccatcc
ccctttttcgcttgggtcttagtttgacatattctcattgcccttaATGCCACCCAAAACCATTGCCCAA
ATGGCACCTCAAAGCGATTTATTCAGTTACGCAACCGATACTACCATATCGGAAATATCCTGTCCCGAAG
ACCCAACCTTGCCTATGCACAATTCCTCGTCTCGCAGCAGCCATTCAATCATCAAAGACTGGGATGCAGT
ATCGCAAGCTGTCCGCAGCCATTGGGTCCTCTCAGCTCGAACTGGTCAAGCTACCGGCTGGTTTTGGGCT
CACGGCTATGACGTTCAAGCTAGGTCCAAAGGCAATGAGTCTGGCCCCCATACATGGCTCTGTTGCCACT
GTGTCCAGCATGGCGTTCCCCGGCCAAAGGCTTATGTCTCGTCCAACACTCGGAACATTGAAGGTCATCT
CAGCAAGGCCCACAATATTTTTCATCCAGATCCATCAAAAGCAACACGATATATGCAGGAGCGGCCCCCG
AATCAACTGACCCTTCATGATTTGGCAGCCAAGAAACGGAAGAGGGACGACTTTCACGACGAGTTGGTTA
CTCGATTTGACAAGGCCACGTTCCAGCGCCATGTTGTCCAGTGGATCACCGATGCAAATTTGTCATTTCG
CGTACCGGAGCATAAAGGCCTCCAAAAGGTCTTTCAGTACCTGAACCCCTTGGTTCACGAGACTTGCGCC
AATCTGACCCATGAAACGGTTCGGGCTAGGATCATCGACGAGTTCAACACATACAAATCGCGCGTCATCC
ACACGCTATCACGAAGCCCAAGCCAGGTTCATATTGCATTTGATGGCTGGGCGTCCCGGAACAGACATTC
ATTCTTCTCCATAAATGCCTTCTTTCTCGATGAAGATACATTCCAGCCACGGAAGATCGTCCTTGGCCTC
CCAAACGTCGCCATAGCGCACACGGGAGAAAATATCTCAGCCGCTGTTATGGAGGTATTAGATGACTTCG
AGTTGATTGCAAACAACAAGGTTGGATACATTATTCTCGATAACGCCGCAAGCAATGAAGGAGCAGTCGA
AGCAATAGGCCACAAGCTCCAGTGGCAGAATCCGGCCAGCAGAAGGATTCGGTGTTTCGGGCATATTCTT
CATCTTGTCGCCAAAGCGCTCCTCTTCATTAAAGACAGCAATACACTCGAGGACATTGATGCGGACGATT
TTGCAGAGTGGACAAAAAGAGGTCCAGTAGGTAAACTCCACAACCTTGTCGTCTGGGTCAATCGGTCGAA
TAAAGCGACAGCAATTCTGCGGAAATTACAAGATGAGGACCCTGACAAGTCCTATCCAGGCACTCTTGAT
GTCGTCCTTGACAACAGCACACGCTGGCTATCTCAATATTATATGATCGAGCGAGCAATTAAGCTCCGAC
GCTATCTGGAGGAGCTCATTGACATTACGATTCAATCAAGCAGAAAATTTCAACGACCCCGATCTACCCG
TACCCAGCCGCCAAGCCAAATTCCTCGATGTCTTGAGGAAGCAAATCTACTAAGTGACGCAGACTGGGAT
GCCCTCAGTTGGTTCAGAGATATTCTTAGAATGTTCGATTCCTGTCTTTTGCGGCTTGAAGGGGACTGTC
AGCTCCGAGTTCGTAAGGGAGGCGTTGAAGCTCAATATGGAATTATTTGGCAGGTTGCCGTCGCATTCGA
ATTCCTCCTTTCTACGCTGGAGAAAGCAAAGACTGAGGCAACACACCGGGCGGAGCCTAGTTACTATTCC
TCGTGCGTCAATTCGGCCTGGGTCAAGCTCAACAAGTACTACACCAAGCTTGATGAGACGCCAATTTACT
ATGCAGCCACGGTTCTTCACCCCGGTATACAGTGGTCGTTCTTGACAAAAGCCTACGGTGAGAAGGAGGA
ATGGCTTTTTGCGGCACGCCAGCTCATCCAAAAGCTCTGGGAAGAGGAGTATCGCGACCTTCCCGCTCAG
TGGGAAATCTCGAGCAGTAACCTTCCTGCCGCGGTGAGGGCGCGCGAGTACAATCCATTTGATTCCTTCC
AAGACGAATTAATATCATCCACCCGCCATGGCCATGACGAAGCCACAGACGAACTGGAGAGGTGGTTGTC
TACAAAGCAAGACATATACACAACATACGACAATCCTCTCGAATACTGGTCTGCGAAGCGATTTGAATAT
CCGCGAGTGGCGAAAATGGCGATTGACATCCTCTCTGTTCCAGCAATGGCTTCTGAGTGTGAGAGGACCT
TTTCTTCCGCTGGTAGTATGGTTTCGCCCAAGAGGTCACGCTTAGATGCAAGCACAATTGCCGTTACTCA
GACGGTAAGGTCGTGGTTACGGGCTGGGCTACTGGAAGGGTATGAAGGTTTGCTGAAGGAGGTGGGCGAC
GACACGGCCGAGGATTAGccgaccgtctatctaccgaatctatctacatctacatgtagcctacatctat
ctatctacattgcagattatgactaagcatctacatctatctacataagatgccggtagatagatataga
tagattcgccagcctg

>Fol4287_family-19#LTR/Copia (Copia19_FOL)
CCTGGAGACAGCGATTGGCGTTACTGTTGGAAAATCCGGGGATCCCCCTTCCCTTCAGGATTCAGACTGT
TAGTCTGAAAGTCCTAGATTTAAAGTTCAAAGTCCTAGATGAAATCATCTAGAGATATAAACCCGAGAAN
AACTCTCATCTCAATAATGAACAACCAAGTTTCATAAAAATACATTTTCACCCAGCACTACTGCGCAATA
TAAACAACAGGTTATGAGCCCGGGTTAGCAAACACCGGGTTTCTCTTCTGAATCAAAGAACCAAACTTTA
ACTTCAACTCAAGATGACGTCACGACGAGCCCCACCTTCCACCATGCGAACTCGCAACACAATCAGAGTA
TCGCCTGCATCCGAATCGTCGCGACCTGGTGCTTCAGGTCAAGACCACACACCATCCTCAATGTATGACA
GTACCACGGTCATCTCTGAAAAGAATACTCTTTTCCTTCCGCAAGAGCTCAAGCTAGGCGGCCCCTCCAA
TTGGGAGCAATATTGCCCAGCTCAGAAGGCCATTCTTCGGATCAATGGCCTCGAAGATGCTGTCTTTGGT
GATTACCCTCCCGAGGAACAGCAGACTATGGATCAAAAGATCAGGGCGGCAAAAGCTGCCGTCTCCATCC
GAGGTAACTGCACTGGAGAAGCACTCAGTCAACTAGTCGGGATTGAGAATCCCCAGGAGATGTTCAACCT
TCTCCAGGCCTATTGTATTGGCACGGGCCCAGTTCTTCTGCAGACAACACTTTACCAGTTCATCCGGATC
AAAACAAGCTCTTACGAGACAATTCCACAATTTAATGTCGACTTTGAACGACTCGTCAAACTTCTCCTCG
AGCAGAAAGAACCAATCTCAGATACCCTCAAAAAGGTTGTTTATCTGACTGCCTGCGAGAACGAGTACCC
CGACTGGACTGCCAGACAGCGCGCTCTCCTACGCTCGGAGCATCCGCCAACACTACGATCAATGCAGCAA
GATCTCATTGATGAAAACAGGTCATCAGATGATGATGACAGTCATGGTACTGCCTCCACGTACTGGGCTC
ACAGTAAAAAGACCGGAAGGAAGGGCCCGGCCGCAAGAAAGCAAGAGGCAAGTGGCCGGAGGAGAGGATC
TTCAAAGAACCAGCGAGCCGCGAACAAGTCTAGCCAGGAAACCAATCATCGAGTCGGCAAGAACAAGGAA
CATACCTGCACGAACTGCAAGAAGAGAGGACATCACGAAAATGATTGTTGGTTCGCCCATAAGGATAAGC
GACCCGACTGGGCAGTCCGTCTCGCCAAGGAACTCATGGAGCATGATCTTCAACGCGACAGCACCAAGAA
TCTCCATATCAAGGAATCAAATCACATGACAGTCGAGCGATCTTTTCTGATTCTTGAAGACAGCGTCTCA
GACGAGCTACCTATGGACAATACAGAGACGTGTAAGGTCTCCCTTGATAACATCTCTTCAACCGCAGAAT
GGCTGTTCGACACAGGTTCGTCAGTCCACATCTGCAACGACCAAAGCCTATTCACAGAACTGCAGCCTGC
AACCCGAACGGTCCTCGTTACGGGCGGTGGGAAGGTGTACCCATTCGGTAGGGGGACAGTCAAAATTTGC
TTCATAAACAAATGGGGTGAGCAGGTCACAATTAACCTCAAAGACACGCTGTTCATCCCTGAGTTTCCGG
TAAATGTCATGTCAGGACTCAGGCTATACAAGAACGGCGGCTGGATAGACGGGAACGACATGTACGACCC
AACAGGAGATGTCTTTGGTCTCCTCCGCATAGGAAGGGACGGTCTGTACGTGAACACTGAGGTCGGAAAG
ACTACTGTTTCAAACCAGGCCGTCTCGGAACTCCAGCCAGAACCATGCAATCATCACACTGCTTCATCAA
ACCAATGCCTGAATGTCGACCTTTGGCACCGAAGACTCGGCCATGTTAACGCATATCAGGTGTCACAGAC
TGCCAAAATGACCAGAGGAATGTACTGTGACGGCCACCACGACCATCAGCCTTTCAATTACTGCCTCGCC
TGCGACATCGCAAAGGCCCTACGATGGACTCCGCGAAATAAACGGAAACGAGCCTCCAGGGCCGGGTTCA
TTCATGTTGACACCTTCAAAGTCAATCCACCGGGCATTAGAGGCGAACGATGGGGAATGATTGCCACAGA
TGACAGGCATAGAATGAGATGGGCCTACACGTTCACGAGGAAGGGGATGGCTTCGGAACTTCTAGGCCAG
CTCATCTCCAAGATACGAACTCAGTATGGCATCCGAGTGTACGCAATCCAAATGGATGGCGGCTCTGAGC
TCTATGGTGCGTCTCTCAAAAACCTCGAGTACACTCACGGCGTCAAGATCATCAAGACGACACCATATAC
TCCTGAATTTAACGGAGTTGCTGAGCGCTCTAACCGCATCATCTTTGACAAAGTCAGAGCAACCATGGAA
TCGGAAAGAATCCCGATAGAGCTCTGGCCATTGGTCCTGGAAGATATGGTGCGCAAGACAAACGTGACAG
CCACCAGGGCAATTGATGGCCTCACTCCCATGGAAAGCTTTCTCAACGAGGCCTTCCCCGGACAAGACAA
CAAGCCGGATCTGTCCGGAGAACGAATCTGCGGCTCACAAGTCACGATACACATACCGCAGGAACGAAGA
TTGAGATCACACAAGTTTGGCCCAAGAGGAGAGGCTGGAATCTACCTATGCATGGAAGGTTCACAGATCT
ACACCTGCTGGGTGCCCTCTCGCAGGAAGGGACATCAGATCGTCCGTTCTGCAAATGTACAATTCTACGA
AAAGGTTGGGGAGACAGAACTCCTGACCGAAACTGAGCATGATGTTGAGCCGGAAATCCGCAAGAACGGA
GCTCCCATCTCAAGCCGGCCACAGTCCGTCACGGAGCAGACAAAGACTCCAAGGCCACAAAGGTCTGAAG
TGAACAATCTTCAGCATGCTGAGGTGCATAATCCTCAGCATGGACAGACGACAACATCCATGACATCAGC
TAAGCTGCCCGATCTCCGAAAAGAGGTGATCACTGAGCCCAAAACAATGACTGAAGCGCTTCAAGGTCCG
CAAAGGGAGCATTGGCTCAGAGCAATACACAGTGAGCTGCGCAGTCTCCTCACGAAAGGAACTTGGCGCA
TGCTGGACCGCAACCAAGCTCACAATAGGCCACTTACCGTCAAATGGGTATTCAAGGTCAAGAAAAACGA
GGACGGCAACCTCGACAAGTTCAAGGCGCGGCTGGTGGTCAGAGGCTTTGAACAACAGTTCGGCTTTGAC
TACAACCAGACCTTTGCCTCTGTTGCCAAAGCGGCGACTTGGAGAATCCTCCTCACCGTTGCTGCCTGTC
TTGACTGGGAGATTGAGCAGATGGACGTGTCGACGGCGTTCCTGGAAGGGGACCTCGAGGAAGAAGTCTT
CATCGAAATGCCGGAAGGGCTTGTAGAGTATTTCGACCAACACCCAGAAGACCGTCCGCCAGGATTCTCA
ACCGAGAAGATCTGCAAACTGATCAAATCCCTCTACGGACTCAAACAGGCGCCTCGGCAATGGCAAAAGA
AGCTGAAGGAGGCCTTGGAATCCCTTGACTTTCGACAAGTAACGTCTGACACGGCCGTATATCACAATCC
CACAACGGGAGTGATCATCATCACATATGTGGATGACTTCCTCATCATGGGCAGCAACAAGGAAGCAATC
CAAGGGTACAAAGCCCGCCTGGGAGAGATCTTCACGATGACTGATCTCGGTCCCGCCAGCCATTTTCTTG
GAGTAAGAATAACCCGAGACAGGAACTCAAGGCTGATCTACCTTTCCCAGGATGCATATTTTACCAGAAT
ACTGAAGAAATTCGGCTTAGAGGATTGTCGACCGGTCAAGACCCCGATGGAGCGAAATTCACTCTCGACA
CTGCAACCAAGAGACAATGGCGACTCGGCTTCTCCAGAAGAACGAGAAGACTATAGCTCGAAAACCGGCT
CGCTGATGTATGGAATGACCCAAACCAGACCCGATTTAGCTTTCCTACTCTCGGTACTCTCAAGATACAT
GTCGAATCCATCACCAACACATTCACGAATGATCAAAAGAGGTCTCCGCTATCTACAGCAGACAAGAGAC
CACGGCCTGGTGCTTGGGGGCGTCAAGAAAGATCCTGAATCCGCTTGGAGCATCACAGCTTGGGCCGACT
CGGATTGGAAAGGCGACACTGTTACGGGAAGATCGACGTTTGGATGGCTTGTTCAACTTGAAGGATCTAC
AGTCTCATGGAGGGCCAAACGGCACGAAACAGTGGCACTATCGACTACCGAGGCTGAATATACAGCACTC
TCCCAGTGTGCCAGAGAATTGGCCTGGACTAGGAACCTCTTCTCTGAACTGCTCCTTCCGCTACATATGC
CTATCCCACTGAACGGCGACAACCAGGGTTCCCTAAAGCTATGCAGAAACCCTGAGCTTCACCAACGGAC
AAAGCACATTCCGTTAACCGAGCACCATATCCGAGAAGAAGTTGAAGCCGGGAATATTGATGTGCAATAC
GTCAGCACACATGAGCAGGTAGCAGACGGACTCACTAAACCATTGAACGCCGTCAGCCACGGTCACTTTC
TAGAAGCAATTCGAGTCAGTGCATGTCCGATCGAGGAAGCAGGTCGTATTATTTGGAGTACTGAAGTCCA
CGATGACTCTGTGCCCTGAAGACAAGGTGGATGGGGGCGTGTTGGAAAATCCGGGAATCCCCTTCCCTTC
AGGATTCAGACTGTTAGTCTGAAAGTCCTAGATTTAAAGTTCAAAGTCCTAGATACAATCATCTAGAGAT
ATAAACCCGAGAATAACTCTCAGCTCAATAATGAACAACCAAGTTTCATAAAAATACATTTTCACCCAGC
ACTACTGCGCAATATAAACAACA

>Tfo3 (Tfo3)
cagtagttgcttccttgccggcttttaattatgcaaatatgaaatccatcaccaagaggacattgttgag
tattgcaaacaatgacttaagagccgtagttgtcatcttcagcttctttaagaaggacttgatcttctcc
aagatgatccaatcctctggacagagctcgtctccagcgccatctgcgtccctctatttgttaaaattgc
cgtcaattgcatctctaagattcaatgccgccctcaacatagtataccacaagctgcatcttgtgtcatt
gtctcacgcagccctacagttatggttgatagcaagacacttttggctgcgctggacactccgttagatg
taaatgttgaagttgtgaagcctgccaagaggacccttcttcagccatgcatcttaaatATGTCTTCGCA
TCCATTCTTCAGGTCTCATGGAAGGCTCGAAGAAGCCACCCTTGCTAGGCCTCCTTCTGAGTCGCTCGGT
CTCTCCCGGCCGAGCACTCCTGTCTCCGCCTCAACTCGAACTAATGATGAGACCTCTCGTTCGATGCTTT
CGGACGAAAGAGGGAGGTCAGACGCCTCTCGGTGCCTTTTCCCTATCGACTGGAACAAAGATCCGCTACG
ACAGGGGAGCCAGTACCATCCATTCGATACCGTCAGCCTCATAAGCGCGTCATCAACTCCAAATCCCAGC
CTTCAGCAATCTGCAGGCACAGCGCTCAACTTACGACGGACGGGAACAACGAGTATGGGCTGTATAAGTA
TTGCCATATTAGTGGCCGTCATGATGCTGCGCTGTTTGCCAGTGAGAGCACGACCACGACCGGCATCATT
TACTACCTTCAACAGCAGCACAGACTGGAAGAATTTGGTTACAAAGCAACAGGATCCGATCCTTTCAGCA
TAGCTAAAAGGACAGCAAGCCTCACGCCATACCTCGGAAGCCGGCGCGTGGTGTTCGACGACCTGAAATT
CAAGGACGATTTTACTGACTGGGTCATTGTCCTTGACCTCACATTTCGTCAAGCGACTCATCAGCGCACG
AATGAGATTTTTATCAATTATGTCGAAGACATTGACAAGATTCTTCCCAAAAGCCCGTCAACTCTTAGCA
GTTGGGTCAAAGAGAAGTGGCGTGGGAGACGCGTTTGGCTAAGGGAAAAGCTCCATTCCGCCAAAAGCAA
GTTCCATATCTCGATGGATGCATGGACATCCTAAGAAGACACAAACTATCTCGCCGTTGTCGATCACTTC
CTAGAGGAGCGCCACAAGCTGAAGACAGCTCTTTTAGACCTCCCACCTCTAAAGGGTCCTCATTTCGGTG
CGAACATCGCCAAAGTGTTGTCAACCGTAATCGACTTTCATGACATGTCGCCAATCATTTGCTACTTCAT
GATGGATAACGCCGCGAGCAACTACGTATGCATTCAAGAGCTAGCAGAGTAGTATATAACAATCCGACGT
GAAAATCGCCTTCGGTGCGTCGGCCATATGCTGAACCTCATCGTCAAAGCTCTACTGTTTGGACAAGGCG
TTAGCAAGCTGGAGCAACAGCTTCGCGGCGCATCCGATGGCGAGCGGTTTGAGATATGGAGGAAGCAAAG
CTTCATCGGCAAGCTCCGCAACTTCTGCGTGTGGATCAACAGATACGACCAGCGACGGGAGCGGCTGAAG
CAGTACATCTTGCAGGCTTGCGAAGAAGGCAGCATTGAACAGCTTTATACTAGAGTCCTGGTCGATGGCG
GCATCCGCTGGAACTCTGTATATGCCATGATTGAAAGAGCCCTCAAACTTCGCCACGCAATTGATCTATT
CTTTCTCCATTATAGCCATGTCAGTGAGGGATATTATATCTCGGGCGATAACCTGACTCCACAGTATTGA
GTCGATCTGGGCCACTTCCATGCTATCCTCAAGCCTTTCAAAGATCTGACAAGACGCATGGAAGGACGGG
CAAACAAAGTTGGCCGAGAAGGATCACATGGCTCACTCCACGAGGCCATCGAGTCGCTGAATGTACTCTT
CAAGAAGCTCCAAGAGGCTGGGAAAATCGCAGATGATCATCCTGACGTGGTTTCAACATACTATTCCCAG
GCTATTGATGCTGCTCGTGTCAAACTTGAGGAATACTTCGGCCTCACAAATGCAAGTCCTACATATCGAT
GCGCAGTTGCCTTGCAGCCGGCCAAGAAGTTTACCTACTTTGAGCTTCAATAGAGCCACAATAAACAATG
GATCAGCAGGGTAAAGAGAGTGGTGCAAGAGGTGTTTGCACAATAGGAGGCAGAAGCGGAGGCGGACCTA
ATGGACGGAGCGCGACAGGAGCTGGAGCTGGAGGAGCTGGAGGAGCTAGAGGAGAAGGCTATGGTTCATG
GCAATGCGACACTTGATCCACTCCAGCAAGCTCGTAAGCGTCGTCAGAGGCTTGCCGTCACTCCGATGTC
AGCTACACGAGGAAAGAAGCGGGTGAAACGGACTTCTAAGCTGGATGAGTTTATGGCGAGGATCAATAAG
GCTGATCTGGATGTTGAGGATCCTCTGGAATGGTGGGTTCGCCATGCATCTGACTACCCAATCCTGTCCA
AGATGGCATTTGATTTGTTCAGTTGCCCGACTATAAGCGCTGAGTGTGAGCGTGTTTTCTCACAGGCAAA
GAAGGTCATCACGGATGAACGGAACCGGCTCAGTTCGGTCACTGTAGCGGCGATTGAATGTCAAAAGCAC
CTGCTTCGAAGTGCGCATGTTAGCAGAGATCTACAACAGGGGGCCCGTAGAGGAATGGAAATAGTCGAGT
TACGTCAAAAATAAaaataaaataagtttatttcattacttaaaataaaagaagcttaaaacaaaacaat
tagtattatatatattattaaagctaataactttaagcaactactt

>FoHelitron5-FOXG-14988 (FoHelitron5-FOXG-14988)
ATGAACCGCTCTAGGTGTGAAAGAGTCGAACCTTTTAGCTTCTTGACGTCTACCCATCTTGGTCTTTAGG
TCTGCGCGGCGATTGATAAACTTGATCACCCAGTTACGTCCTAAGTCGGGATGTTCGCCGAGGTTCGGGA
CAGTATCCAGTGTTGACCCGCGTACAACATAATGCTGCGGCCGGGTCAGCGGACGCTTCGCTGAGCGGAC
AGAGTCAGCAGCCAAGGGTGGTGGGTGGTTCATCTCGGGTGGCGGTTGCCGAGCCTGTGCTGTTTCATCG
GCACGTTTTGCCCAAGGAGAGTCGACGAGGAGATGAAGATGGAGATGGTATGGCTGCGGTTGTTCAACGA
AAGCGCCGAGGGGGAAGACCGGTAACCAGGATAATGCTTCGGACTGAAGATGTTCACCAGCGCCCCACAC
GGCCTATCCAGCCTAGAGAGAAAGAGGGTATAGCAGGAGATGCGCATTTAGTCGGATGGTCGTCGCCAAG
GCTACCACATCAGACTGCTTGTGAAGAAGCAGATCAGCCACGGAGAGACGATGCCACGGATCCGAGGCAG
CTCGGGTGGCAGGGAAAGAGGACCGGTCACCCTGGCGGAGACCAGCCTCTGAGAAAACAGATTCGAGCCG
GAATGCGGGGACAGAGAAGACGAGATCTTCAAACTGAAGACCTCGCCAGTGTGTTGACCTTCTTAGAGGA
AGAATTTGCTGTAAAAGAAAGGTTGTCCAACGAGCAGACGTGGTGTGCGCCAATACCGCACGAGAGAAAA
GTGTCGACCGTGCAAGGCTTCTATAGAGCGTTCCACGATGCGAACGCGTTAGCAATATGGACTTGCACGT
TGTGCTACCGCAAGCGCACGAAAAGTGAGTTAAGAGAGATAACATGGAACGAATGGGTGTCGAGCTGCGT
CGAAAAGGGCTCTCGCTCGCCATTTTCATGTCATAGATGCTTTCCCGTAGGTGAGGCGATCTCGGGCTGT
GTGGAGTGTGTACGTGGTTTGAGGCGGGGTGCCCTGTCGCCCGCGGCTCAGCTTCACAGACGTATTGGGT
GCGAACACATGTTTCCCGATGAGCTCAAGGACCTCACGCCGGTTGAGGAGAAGCTCATCGCGATGAATTC
GTGTTATGGGTTTGTCACCAGGTACAGCATCCCGAGCAGCCAGAAGCAGACCGCAAAGTACCCGAAGCAT
ATCAAGGGCCACATTACGGTGTTTCCGAATAACGTGCAGGAGCTGGCCACGAAAGTGCTTCCTCATCCGC
TCGTGCAAGTCATGGAAGAGATCCATGTCTCGTGGCAGGGTGCGGAGAAGCCAGCACCAAGCGACTTGTC
AGGCCTATTGTCAGTGAGGCGACGAGCCGTTGAGAGGGCTCTTGTGTGGCTTAGGAAGAACAATCCGCAT
TACGCCGAGATCGAGATTGATGTGGCTGAGATGGAGAGCTGGGGCGCGCCGCCGCATGGGGGTGCCGTCG
GCGGTGTATGATTGCATGGAGCGGAACGAGCCAACGGCATGGGAGAAGACACGAACGGCACAAGTCGTTC
CCCCCACGGAGCGCGGCATAGATGAGGAGGGTTTGGTGGAGATTGAGGAGATCTTGGCGTCGCTCAACCA
AGGACAAGACATTCCGAATGGCGGGATAGAATTGCTGGGGCCGAACGAAGACGAAGGACGCGATCAGGGC
GAGAGCGAGTCCGAGAAGTTAGGGAAGCCGATCAACGAAGTCACTTCGTCGGGCATGTTTGCTCTGGATG
CAGCGCCGGATGTAGCGGATGTGGAGAAGCTCTTGTTCGCCTGCAACGTCGTGAACGGAGATGCGGCCGG
TAACGCCAACACGGGGCCGAGAACAGAGTTGGGATCGGTGGAAAGGCGGCGACGACATGTTGACGCCTGT
GAACCATACATTCATGTTTCTCGCGGGGATGATTTCGCCGACTCATTCGATGCCTCGTTCTTCGCGAAGA
CCTTCCCTACACTGCTACCGTTCGGCGTCGGAGGGCCACGGCTGGTCGAAGAAGCCATCCTAGGCGCGGA
AGGAGATGCCGATAAGCACGGGGTAGAAACGGCGGCCCAAGACCTCATTTCATCCCGGAACATGAGTCTG
CGAGCGTGGGCCGATGTAGTGTTGCGGCGCCACGGTGGTCGGTTTGCGACGCACCACATATTTGCATTCC
TTGTGTTCAACATGAGCGTGCGGTCGAAGAACCGGCGCGTGAGCATGCTAAGCGTGACGAGAAAAAATTT
CCGAAAGGCAGAGGGCATTATACAGTCGCTGTCTGCAGAGAGGTTAGCAGCGGCGAGGGTCGACTTGGAG
AGCTCAGGCAAAACGACCGATGAGGCTGTGAAGGAGCTTCTGAGAAGCCTCTCCCTGTACGGCTTCCGGC
AGCCTATGTCCAGGGAAAGCCGCTTGAGTATGCGGCGGAAGATACAGTCGCTAATCCTCCGCTATGGTGT
ACCGGCGATCTGGTTCACACTCAACCCGAACGATATTACGAACCCGGTGAAGCTGCGGCTTGCAGCATAC
CGCACCCGTGAACCTGATGCGGCCGAGGCTTTCTTGACGAGCCTCGACATGTCGTACAAGCGTGTGCGGC
TGGCCATCTCGGACCCCATGAGCTCTGCCATCTTCTTCCACCGAGAGATGACGTTATTCTTTGAGCATTA
TGTAAAAGTGGGAGGGGAGTCGGTATTTGGGCGCATCAGCCATTATTATGGTGCCGTGGAGACCAACGAA
CGAGGAGCGCTTCACATCCACGGGTTGCTTTGGTTGCATGGGAACTCGCATTTGAGCTCGATGGTTCCCG
ATACCGAGGGCGAGGACCAAGCCACGTGCCGTGACCGTATCATCCAATACATAGATAGTGTCTTCTCCGA
GGTATGGCCCAAGATGAGTTGCTGACAATATAATAGTCGAGCGAGGCCAAACTAATATTGCAATCTAGGA
CCTGGACCAGGAAGCGTTTTGCGCCGTCCAAGCGGAGCGATCGGTAACATCGGACATCTCGTCCCTGCTG
GGCAATAGGGAGCAGTTTTCGGCTGCATTTGATGGGGAAGCCAACTTTTGTGCCGGCGCAACACAGATCC
ATACTCACAGCCCAACTTGTGTCAAGTATTCCTTGAGCAAGGACAAAAGAGCAAAGAAGCGTGGCCTTTG
TCGGTTTCAGGCGCCGTGGAGACTAGTCGAGAAGACTGCTTTTACGGCAGATGGCGTGTTGCATATCCGC
AGGAGGCATAGCATGGTAAATCGGTGGAACAAGGCCATCGCCGTGGGGCTCCGCCATAATCACGATATCT
CCTTCATAGCGACGCAGCGGAAGACCATGGCCCTCGTCTATTACATCACGAACTATGCGACCAAAGTAGA
GGACCCGGTGTGGAAACGCGTGGTTGCCGCAGCAGAACTGCTGCCCCTCGTCTCAGCGGCCGGTGGAACG
GAGGATCGTGGGGAGGATCGTGGAAGCAATGCCGCGGGTGACGACGGTGCTGGGAATAGGACGCGACAGT
TCTTGATGAGGGTGGCGAACCGCGTGTTCACGGAGCGTTCTTTATCGCAGGTCGAGGTCGTTGCACATCT
TGTGGGATACCCGACCGAGTTCAGTAATAGCAACGCCTGGACGTTCCTGAACGTCTCTCTGCTCTACTGG
CATGTCTTCCGGCGATGGCGACACCTCCGGCAAGAGAGCGGGACCGAGGTTGCAAACGATTCCGTGGACG
AGTCGATAGTTGTGGAAGAAGCAGGTGAAAGGATTGGCTATGCTGAGGCATACCAGCACCGGGGAGACGT
TTTGCGAAGCCTATGCCTCTATGACTATGTTTCGCTCGTCAGACTCAAACGAGTCAGTAAAGATGAGATC
CCTGCCGCTTGGGGAGAGGTGTCATTCGAGAACGAGTGGGGTCCTGGAAGAGGCTGGTTGCAGGTGCTGA
GGCGGCCGGGAAAGCACGCCAGCGTCTGCCTTGATGGCTACCTGAGCAAGGATTTCGATCAGGATGACGA
AGAGCCGTGCTATCGAAGGTGGGTCTGCCGCCGCCGACAGAGTGTAAAGGTCGTGTTGAAGAGGCTAACC
TCCATGTGCTGGAAGAGCAGCGGTGCAGCACCTTGCGCTATTTGTGCCATGGGAGTCTTTTTTGTGCCGA
GAAACGGACGACATCAACAGCATATGGGCGCGGGCACGAAAGGCGCTGCCTCCTAGAATATCATGCCTCG
TTGATAATGTGCAACTGCTCCGACGATCGGCTGAAGACGCAAAACGCGATGCCCGGCAATGGGCAGCGTC
ATCTGGCGACGGTGAACTCACGGCCACACATGCCCACCAGGACAGGGCAGGCGAGGCGAGAGAAGAAGCC
ACATCGGCGTACCAGTCTGACAGCGTCGGAAATGCAACTCGTCTGATTGATGTTGTGAGGGGTGCAATTG
GTGCGGCCCAGATCACGGAGGGCTCGCCAGAGCTCATGGGAATGATGCAGCAGCTTTGTCACTTTCAGCA
ATCAGCATTATGCTCGACTGTTGAGCTCCAGGCCACCGTAACACCCGAACCGGGGGAAAGACGGGTAAGC
ATACGAGGGAACCGATTTTCCGGGGTCGTAGTACCACCACAGGGCCAGGTCAAGGCCATCAAGTCGCAGC
AGATCTGTGCGTCCAGAGAGAAGGAGAAAATGATCCAGGGTATACAAAGTACCGTCGCGGCCCACGGGAC
CGATCGCAGCGCAGTGGTGCAGAGTTTGCTCACCGGTTTTGGAGAGGAGGATATCCAAATGACGGCGGCG
GATTTGGAAGGGACGGCAGTCCATGCAAGTCCGAGCATGGAAGTCCACTTTGGTGCATCGACGTCTTTCC
TCGAGGCGGGAAAGGCTCTGGTAGCGCGGTTTACACTGAATAAGAGGCAGGCGATCGCTTTCCTTATATT
ATGCCGCCAACTCGACCTGATCCATGGTGGGGAGAAAAGGGAGAAAAGTGATATCAGTCAGCTCTGCCAG
TTCGTCGGCGGAGAGGGCGGAACCGGCAAGTCGAGAGTCATTGAGGCGCTAGTCGAGCTCTTTGCATCAA
AGGGCATTTCGAACCGCCTGTTGATCACGGCGACGTCAGGGACTGCCGCAGCGCGGATCAACGGCATCAC
AATCCACTCAGCCTGCGGGTTCTCCAAGGACCAAGCGGTGGGCGCGAACTTGGCCAAAGATCTCGACGGC
GTGCGATTGCCGAAACAGGCGGAGCGATTCGTCCATGGACAGTCGCGAATGGACTGGCAGGACAAGGCAA
TGTTGGTCATCGATGAGGTGAGCATGCTCGGAGCTCGGACGCTGTACGCCGTGAATGAGCAGCTCTGCAG
GCTGCGCGGATCGCAGCAGGATTTTGGGGGCATACCCATCGTTCTCTTCTGCGGAGACTTCCATCAGTTT
CGTCCTGTACAGGAAAGGTCGATCCTTCTTCCCAGTATGGTCGTCTCATGGGACGAAGACAACTCGTTCA
AGGCCGAGCAACGGCACCAGCATGACAAGGCGCACGCGCTGTGGAAGAAGTTCACGACGGTTGTCATGCT
GGATGAACAAGTGCGTGCGGCAGGAGATCCGGTTTTGCAGAGACTGCTGAAGCGGATCCGACTGGGTGTG
CAGGATCGCACGGATTTAGAACTGCTCAACTCAAGGTGCTACCGGGAGGATAGGCGGATCCCATGGGAGA
CGGGCATCACCGTGGTGACACCACTGAATAGGAACCGGTGGAACCTAAATATGGAGGCAACCTTGGCGTT
CCAGATCCTGCAGCGGTCAATAATGCGAATCTTCATCTCCGAGCACAAATGGAAGGATGGCCTGCCGACG
GAGGAAGAAGCCATCATGATGCTAAACCAGGGCGACGATAGCGCGATACCGGTACCAGCCATCTTCATGT
TCGTGCCGGGGATTCCTGTCGTGGTGAACCACAATACCCACCAAGGGCTGAAGTTGGTCAACGGTGCCAG
CTACACTGCTCTGGAGGTCATCCTCGACGAGACCCACCCGGGCCATCGGATCTCGGCCGATATGATGGTC
CACTTCGGGCCGCCAGCGGGGATAATCCTAGAGTCAGAGACAACAAAGGATATCCACTTCGTCGGGATGC
CGTCCGGCACGGTTCTCTTGACGCCCATGAGCGTGAGAATCCAATGCCAGCGAAAGAGGCCGTGGCAGCG
CAACGACGTCAGCCGGAAGGGTTTGCCGTGCGCGGCGGCTTTTGCGTGCACAGACTACAAGGTGCAGGGC
AGGACGCTCGAGCGCGTAGCACTGGAGTTGCGCGGGACGAGGACGACGAATGTCGACGGACGCATCGTCC
CCTCGCAGTGCGACCCGTACAGCCTGTACGTGCAGCTGTCGCGATGCTCGTCGCTGGATGGCATTATGCT
CGTGTCTAAGATACGGGAGAGAGACTTGGTGGGCAACTGCGTTCCCCCGGAGATGACTGCCGCGCAGGCG
AGACTGGAGCAACTGAGCAATAGGACCATTCGGGAGGCCATGCGCTGGTTGGACGACGATTCCTAA

>Merry (Merry)
CAGTGCTGGATAGCCACGCgtgttgtttcatactgtttcatatgaaactgaaacagtccctggacccggt
ttcgtatgaaacagtaactcccccagtttcatatgtttcagtcggtttcatatgtttcatatacgcccga
tgagtcccaaatatcttagtacttaaccaagaaaattttgcaaaccaaatgccttcaacgcagttagaaa
cttgctaatagtaaatatgTGTCGCATATCACCACTAGGTTCGTGCGACTGGATGTGAAACGCGGCCCGT
ACTTTGGAGTCGTGTCTCCGGTTTTACGTCCAGCTTGTCGCATCAAGGACTCCAATCCTAACGACATGAG
CTTAAATAGCTGTGCCCGAACACATGGCGGTTCAATTTCATTTGTTCTTTAGTTAATTCTTATCAGTTGA
CTGGTGCCATCACTGATCCCTGTGGAATTAATTGTCCGACAacATGTCATCAGCTTCGCCCGCTCCCTTG
TTATCGGAGCCTTCTGATGAGCTCTTGGGGTCTGCTTCTCCTGGTTCTCCCGTTCCCGCGAAGCACACAT
TGGATCACTCTCTCTCTCTGATCGGGCTGGCAAGCGCGCCAAAGGCCGTACGAACAAAAGCACTTGGAAC
GAGGCGCGTGGCCCTTATGAAGAGAGAGGGGAGAAAGCTCGCGATACCTCATACCACGAAATTTGGTACT
GCAAGCACTGCGACTCCACGAAAAAGCCTAATTCGATAACGACGAACCTGAGTCGAGCCCGCAAGCACCT
GCGGGACTTTCATGGCATCCGGGTGATAGAGCATGTGGGAAGGTCGGATCTGAAGAAGCAGCAACATGGC
ACCATTACGGACTTGTTCGGAAGGCAGGAGGAACGTCAAGCCAGTCGAGACCTTACTGAGGAAAAATATT
TGGCAAACGCTATTAATATTCCTGCATTCGAGAAAGCACTTGCCAGGCTTCTTGCGGTTCGCAATATCGC
CCACACATTCATCGAGTACCCCGAGTTTCATGCTGTTATACTCTCCTGCAACTATATGGCCCGGGACGTC
CTCCTACGCAGCCGCAGAGCGGTGCCGAAGCTTCTCAAAAAGACTTTCGCTCAACAAAAACAAGGACTCG
TCAAGAAGCTTCATAATTCTCTCTCATCTATGGTCCACTTCACCATTGACATGTGGACCTCATCGGAACA
GAAGGCGGCATACCAGGCAATCGTGGTCCATTTTGTAGATGCGGAGACGAGAGGAGTCGCTCAAGCGTTA
TTGTCGCTGCGCGAGTTCAAAGGAAGCCACAACGGGAAATTGCAAGCCAAGGCTTTCCTGGAGGTTGTCG
AAGAGTACGATCTCAGAGGAAAGGTTGGCTACTTTACGATGGATAACCACGACGCTAACGACACTATGCT
TGACGATATCGCAAAAGAGATTGATGGTTTAGATCCGGTTGCCAGGCGACTACGCTGCAGTGGCCACATC
ATGAACCTCATCGTTCAAGCCTTCCTCTTTCGGAGTAAAGCAAAGAAGATTCAAGAGGATGAGAGAGAGG
GGATTGATGAGGCGTATGAGCGGCTGTGCAGGCTATCCGAAAGAGAAGAAGGGGGCATTATTACGAAGGC
ACAAGCTACCGAGGAATGGCGGGAGTTTAGTGTTCTGGGGAAACTTCACAACTTGTGCATATATTCAAGG
AGCTCTACCAGCATTTACAACGACTTCAAGGCCGAGATTGGCAGGGCCTTGCCGAGGGACAATGACACAC
GTTGGAATTCATGGTTTCGCCTCATTGACGTGGCAATTGAGAATCGGGCAAAGTTCATGGATTGGATTCA
AGAAAATCATGCCAAAATCGAGAAAGATGCACTGGACCACAACGACTGGAACGAACTAGGAGATATTCAT
GCGTTCTTACAAGTATTCCACCAGATCTCGGTGCGCCAAGGCCGGGAGAATACACTCGATGAAGTTCTCT
CCCATATGGATTTCTTCCATCATCACTTCACGCGGACTAAAAACCGGGCTTTCAGTGGCCCACGCTTCTA
TACGCGCTTTCACGTGGCTTGGCTAAAGTTCGAGAAGTATTACCAGCTTACCGAACAAGCCCCGGTGTAC
GTGGCCGGTATTCTCCTCCACCCAGCACTCCGAAAGAGCTATCTGAGTGAGCAGTGGAAGAGAAACCCAG
CCTGGGTCAGCAATGCCGTGAAGGCTGTAAGGGAGATCTGGTCCACAGACTACAAGAGCTACCAGCTCCC
AGATGAACAACAGGAGAAAGAGCAAGAACTCGATGAGTTTGATCGCTGGAGGCAGAAGGTGTACAGCACA
GCGAGTGAGGTGAAGGATGAATTCGACCGCTTTATTTATGTAAGTAATTTGAAGGCTTCTAATGGCCTGG
TTTTGATGATGCTTCGCAGGGCTCACAGGTTGGGATTGGACAACAAACGGCCTTACAGTGGTGGCTTGAA
CCGACCCAGCGAGAGAATTTCCCCCTCCTCTGCCGTATGGCTATTGACATATTCTGCATCCCCCCCCATG
TCTACGGAAGCAGAGCGAACCTTCTCAGGCGCAAGACGGCAGGTTAGATGGGATAGAAGTAGCATGTCTG
CCAAAATGGTAGAGGCATGTGAGTGCATTAAAAGTTGGATAAGCGTTCCAAAGGGAAAGAGCAGGCCGCT
TCTTGCAGGGGTGTTTAGGGAAGCGGAGGATATCGACGCGGCTGTAAGGATACTCCAAGAAGATATAGAG
AGGAGTAAGAGGGCAGAAAGTGATGGCGAGCCTAGGGAATTGGTAGTGTAGgtaggcagataataccaaa
catctttggggtacttggagataaggagtatatcgatgccgagcttgtcaaaaatttggactgcaactgg
atattgtttcgtatgaaactgaaaccggttcatatgaaactgaaactatactgacgcccggtttcgtgaa
actgaaactccccccagtttcagtttcataGCGTGGCTATCCAGCACTG

>Hop2 (Hop2)
atcccgttatgtaagaggcatatgtggcctaattgcaaagcggccatacaccgcagattaaccccatatt
tagcaatcaaccgcttctacggtattaattcttattgccgcgccttgcttctgctataATGGATCCAATT
GGTGACTCTCATGGCTTCCCCAGGGATGTTCTTCCTCCTGAAGGCGAATTTAGCTCACGAGAGGAACTAG
TAAGAGCAATTAACGCTTGGGCAGCGCCACGAGGCTACGCCTTTATCTCCCAAAGGTCTTGTAAGACTAC
CAATGGGAGAGTTAGGGTTACCTTTATATGTGACCGCGGAGGAGGGCGTGCCCCTTCTACATCCCCTAAG
AAACGGATACGCAAGACTGCATCACGTCGTACGGGATGCCTCTTCTCTGTGATAGCAAAGGAGAGCCTAT
GCGGGACTCAATGGAGCCTGAGGCATCGTCCCGGCCCTGGCTTCGATCAACACAATCATGAACCAAGTTT
CCACCAAGTGGCACATCCAGTACATCGTCAATTGTCAAGCTCAGATGAATCAACAGTCCACCAGCTCGCC
AACGCCGGTATTGCGCCTAAGGAGATCAGATCCTATTTGCGCACGACTTCAGATACACTTGCCACACAGC
AAGATATCTATAACTGCATTGCACGAGGCAAACGGGATCTTGCCAAGGGTCAAAGCAACATACATGCCCT
TGCTGATCAGCTCAATAGCAGCGCTCGCAATAGTCCAGACCATTTGGACTGTTAGTCCAGACTGTAGATC
AGGGCAGGGAATACGGACGCCCGGTGTGGACGCTAAGAACGCTAGGTTGTTGGTATGGTGTTACAAAACC
AGGGCACCCATGATTGTTGCTGTACCAACCATTTTATTTTGGATATTTCCGATCAATTTATTGGTGCGAT
CCGATCAACACGGCTCGTTTCAAGGGACGCATCATCCTAGCCGTCAATCCACGAACGCCCGTCGTGGATT
GATTGTTGATTTTGGATTGCAGTCTGGACTAATAGTCCAAATGGTCTGGACTATTGCGAGCGCTGCTCAA
TAGCGAGGGCTTCTGGAGCGAGATTCGCCTCGACGAGGGTGGCAGAGTTACAGCAGTATTATTTGCACAT
CCGCAGTCACTGGAATACCTCAAATTATATCCTGAAGTGCTTCTATTGGATTGTACGTATAAGACCAATA
AGTACAAGATGCCCCTTCTCGATATAGTTGGTATTGATGCTTGTCAACGATCCTTCTGTATTGCATTTGC
CTTCCTTAGCGGCGAGGAAGAGAATGACTTCATCTGGGCTCTTGAACGGTTGAGGCATATGTATGAGCTT
CACGGGGTAGCTATTCCTTCTGTAATACTCACAGATCGCTGCCTTGCTTGTATAAATGCCATTTCCTCTT
CTTCTTGCTTCCCTGAGCCAGCCTTACTCTTATGCCTATGGGATATTAATAAGGCCGTCCTGACACATTG
TATGCCTATATTTACTCGACATAAGGGCAGCCCTAAGGGGCAAGAAGAGTGGAAGCAATTCTATGACCTA
TGGCATGGGATTGTTGCCTCACCAACTGAAGATATATACAACGAGAGGCTTAAGAAGTGGAAGAAGCATT
ACCTTCCTATGCACGTTGAAGAAGTAGGCTATATCTTGGAGACCTGGCTAGATCCCCATAAGCAGAGATT
CGTCAAGGCTTGGGTTCACCAACATCTTCACTTCGAGCAATTTGTTACCTCTCGGGCCGAGGGCATTCAT
CAGCTCATTAAGAGTCATTTGAAACACTCTCAAGTTGACCTCTTTGAGGCCTGGAGGATCATCAAGCTTG
TTCTATCGAATCAGCTTTCCGAGCTCAAGGCCAACCAGGCCAAGCAGCAGATCACCACACCTCTCGATAT
ATCTGGGGTGTTATATGGCAATATCCGCGGCTGGATCTCACACGAAGCCCTGCGGAAGGTTGATGGTCAA
CGGGCACGGCTATTAAAGGAGATTCCCGCGTGTACAGGGGTCTTCGCAAAGACTCTCAGTCTACCTTGCG
CTCATAACCTTCAGCCTTTACTGGCGCGAGGTCTGCCCCTTCAACTATACCATTTCCATTCACATTGGCA
CCTCCAACGCTCAGGAACCCCCCCAGCTTTTATTGTCGAGCCTCGCAAGCTATTTGATCGCCTAGCAGCT
AATTCGACACTGCCATCGTCAAGCACGCAGCGTGAGCCTTCTGCCTTCGAAGCCATTGAAAAGGCATCAC
AGCCAAGGGCACTGCCAAAATGCTCGAGATGCCATAACTATGGCCATAAGATGACATCGAAAGCGTGCCC
ATTGCGATACGAAGATCTATTGGAGCCCCCCCCCTCCGATCACCACGACAACGCACACATTAACACATAC
AGCTACTCGCTCTGTAACCCGCTCGCTATCCCCATCATCCCCATCAGGAGTCTCCGTTATATCCGAGATT
GTAGCTTATACAACAACGCATATGACGACACACACAACAACACATATGGTATCTCCTCCAACAGCTAAAT
CGGCAGCTATTACTACACCACGTGTGCCTGTATTACAACCTGATGACCCCCGTGCTATTTTCCAACGATA
TAAGGAAGCACGAGAAGCTTGGTATGCTACACTGCCTCAAGGGGGCCTCAAGACTAACCAGCAGTATCGG
AGGGCTATGGGGTTGCCTCAACGCTATAGCAAAGCGGAATATAACTGGTGCCTTGACTATAAGCAAATGG
GGAGGCGTTGTAGGGCCGGAACTAACATGAGAGAGTGGACTAAGGAGGAGATGATGAGTTATCTTGACTG
GGATAAGGCTGAGGACGAGAGCGTTGAGCAGAATGTAAGGATAGAGATGGCAAAGCAGCCCTTCTCTAGG
CGGCGAGGCATGCAAGATATCTGGGATGCCGCCGAGAGGGATCTTGAAGTACATTATATATCTTCACGAT
AGtatttgatgtggaaatagagaactcttaccaaaggaaaaggctctgctttgtctaccgcacgc

>FoHelitron4-FOXG-12592 (FoHelitron4-FOXG-12592)
ATGGAGACGGAGAGTCTGTCCGATCTGTTCCGTCGCCTAGATGCGCAGAATCGCGAGAATGTGGCACTCG
CCGGCCTGGGGATCCGTACATCGGCAGATATCTTCGAGGCTATACAGAGCCAGTATGAGCACTCTAGGAG
CCAAAGAAATGAGGCATATGGATGGTCGGTTGTTAGTCCGGCACTGGTAGATCTGGGCATTCGGACGTCA
GCCGACATTCTAGAGGCGTTGAACGGGGAGAACGGCCAGAAAAGTGGTGATATGAGTTCTCGCCGACGTC
ATCGTCTTCATCGGAAACCGGGGATCATGTCATCAGGCCAAGGCCAAGTCGTTGACAGCGCGGAAGGTAC
GGTAGAGAATGGGCCTCAAGAAGAACCAAGGCATCGGAGTGAACTGAAGAGGTCCGGCCCTCGTAGCGAC
GACGGGCAGCTACCACACAAACGTCCCAGAACTGTGGAGCGCCAGGAGAGGAGCGAGTCTGAGCAGGTGC
AAGACCTCGCCAACGTGCTGGGTGTGTTGGAGGAAGACTTTGCAGAAAAGGAGCGGCTATCTGACGACCA
GACATGGTGTACGCCTGTGAGCCACGAGAGAAAGGCGAAGACGGTCGAGGAGTTCTACAAAGCGTTCCAC
GACATGAGAACGCTGCCGGTCCTCACCTGTATGTTCTGTTATCCTAAGCATAGCAGAGCTGAGTTGCAGT
ATGTTGACTGGGACTGGTGGGTGGCAAATGCCATCGAAAAGCGCGACGGCTCACCTTTCAAGTGCGTTCA
GTGCTTCCCTGTAGGACAGAAGATTCTCGGGTGCGCAGACTGCGGAGGACACCTGGGGAGAGGTGCGTTA
TCGGCAGCAGCGCGGCTGCACACGCAGTTGGGATGCGAGCACATGTTTCCTGACGAGCTGAAGGATCTCA
CGCCGGTCGAGGAGAAGCTGATTGCGCTGAACTCGTGCTACGGCTTCATCACCAAGCACAGCGTCTCAGA
TGGACACAGACAAGGCGCGACCTACCCGAGACATGTGAAGGGACATATCACGGTATTCCCAAACAACGTG
CAGGAGCTAGCAACGAATGTCCTCCCACATCCGCTCTTGAAGGTCATGGATGATGTCCATATATCATGGC
AGGGGCAGGAGAAACCAGCGCCGAGTGACCTGTCAACGTTACTATCGGTGCGACGTAACGCCGTCGAGAA
GGCATTGCTGTGGCTCAAAAGGCACAATCCGTTGTATGCCGACATCGAAATTGACGAGGCGGAATTGGAT
AGTTGGGATGCGCCGTCACACGGAGTGCCTTCCCAAGTTTTTGATCGACTGGAACGGAATGAGCCTTCGG
CGAGGGAGAAGATGCAGACGGTGCACATTGTCCCACCCACAGAGCGCGATATCGACGATCATGAACCGGC
AGATAACCAAGAGATCATGGCATCGTTAGCCGAGGGCCTAAGCACATCAGGAGAACCAGAAGTTGATGGC
TTCGCCTCTGGTGAGGATGGTGACGATTGGGTCGGTAATAACAGAGATCGAGTGGACGAAACAGAATCAT
CCGGCATGTTCAACTTGGACGGGCGCCCAGACATCCCAGATGCGGAGAAGCTACGGTATCTCGTCAAGTC
CATGGGTGAGGTGGGGCCCGGGGAGCATACACACGGAAGTACCTGGAAAGGGTCAGCCAAGGTGAGGCAC
GGGGGCGCCGTCGAGCCTTACATCTTTCCCGTGCTGAAGTCTTTGCAGATTCCTTTGACACCTGGTTTGT
AGCCAAAACATTTCCCAGCTTGTTCCCGCTGGGCAAAGGCGGTCCCCGGCAGGCCGAAGAGCACTCCAAG
GATGCGACAGGGCAAGTGCATCCTATTTTCGAGCTGGAAGCCGCTGCGCAACACCTCGTATCGTCCCGGA
ACATGAGCTTGGAGGCTTGGGTGAAAATGGTGATCCAGCGACACGGCGGCCGCTTTGCAACGCATCCCGT
CTTTCCCTTTCTCGTTTTCAATATAGGGGTGCGGTCTAGAAACCGCCGCGTGAACATGGCAAGCATGCGG
AGGAGTGATTTCCCGGACGTAGAACGTACCATCCAAGACTTGACCGCGTCAAGGCTTGAGAAGGCGAGGG
GAGAGCTAGAGGCTTGCGGTAAGACTGCCGATCCAGACGTCAACCGGCTGCTGAGGAACCTGTCACTTTA
CGGCTACCGTCAGCCGATGTCAAGGGAGAGCAGGCTGACGACGCGGCGGAAGATCAAGTCCCTCATAATT
CGGTACGGCATCCCCGCCATCTGGTTCACGCTCAACCCAAACGATATCACGAACCCGATAAAGCTCAAGC
TGGCTGCATACCGTACCCGTGAGACAGACAGAGCCGAGGAATATCTAAGAAGTCTTGATCAGGCGTACAA
GAGGGCTCGACTCGCGATATCGGATCCCCTCAGCTCGGCAATCTTCTTCCATCGGGAGATCTCCATGTTC
TTCCAGTACTACGTGATGGTTGGGAAGGATTCAGTATTCGGGCGGGTCAGCCAGTACTATGGGGCAGTAG
AGACCAATGAAAGGGGCGCGCTCCACCTCCACGGCCTCCTCTGGCTGCAGGGTAATATGTATCTGAGTTC
CCTTCTCAGCGACGTTCAAGGAGAGGAGCAAGCGGCATATCGGCAGCGAGTGACCGAGTATGTTGACAGT
GTCTTTACGGAGGTTCGTTTATGCCACACCCGGAGCTGGCATGTTGGTGGATAAACGTTCACATGTCTGA
CAGGATCTCGATGAGGAGTCTTTCGCGAGAGTGCGAACAGGGAGATCGGTGACGTCTGACGTGTCGTCGC
TATTGGAGAGAGCATTCCAATTTCCCCCGACTTTCGAAGAAGAAGCGAACTTCTGCGCAGGTGCTACACA
AATTCACACGCATAGCCCTACATGCGTCAAGTACGCGATCGGGAGACGCGGAACGAAGCAGAATCCTTGC
CGATTCGGGGCGCCTTGGAAACCAGTGGAGAAGACTTACTTTGACGAAGACGGGCTATTGCGGCTTCGAC
GCAGCCACAGCCTGGTGAACCGATGGAACAAGGTAATGGCAGTGGGGCTGCGACACAACCACGATATATC
CTTCATTGTGACAAAATGTAAGGGTCTGGCGCTCGTCTACTACGTGACCAACTACGCCACCAAAGTGGAG
GATCCGGTGTGGAAGCGTGTGGTGGCAGCCAAAGACCTAATTCGGCTCCTGGGTGATAGGGATCAGTCGA
GCAACGGGCGAGGTCGAACCGAGGGCGACAACCGTCACAGCCAAGCGCGCCGATTTCTGCTGCGAATGGC
CAACAGAATCTTCACGGAACGGGCGTTGTCGCAGGTCGAGGTGTTGGCACATTTTCAGGGATACGAGACA
GAATTTACAAACAGCACCGCCTGGACGTTTCTGAACGTCTACACTCTCTACTGGCTGGTGGTGTCGGTTT
GGCGACCCGCCTGATAGACGTGCTAAGGAATGCGATGACGAGAAAAGAGATCACAGCCGGCTCAACAGAG
ATCTCTTATATGGTTGAGCAAATGTACCGCTTCCAAGCGACTGTCCTCGGCTTCACCGACGACTTTCGCG
CTATGGTCATCCCTGATCATGATGCGCACATCCTAGGAGGTTCAATCTCGCGGGCAGAGATCCCCCGGCA
GGAGCAGCTGAGATCCCCCGGCAGGAGCAGCTGAGATCCATCAAGTCACAGCAAAACGGTCTCTCCCGCG
AACGGGAGAAGATGGTCCAGGGACTGCAGAATCAGTTGGGCGGCACAGCAGCCGCCGACGGAGTCGCGGC
GCACAGCAGGTCCGACAGGCCCGGCCAGCAAGACAATCTTACCACGCATGCCGATCAAAGGGGCCCATCT
CGGGATACGGGTCCATCGACGGGCGTTATGTTCGGCCCATCCACATCCTTTTGCGAGACCGGAAGGCAAG
TGGCCGAGTCCTTCACACTGAACCAAAGACAAAGCATAGCGTTGCAGTTGATATGTCGCCAACTTGACCG
GATGTGGCACGACGACAACGAAACCCCTCAACTCTGCCAATTCATTGGAGGTGAGGGAGGCACCGGCAAG
TCTCGCGTCATTGCTGCCATCGCGGAATTGTTCGTTCGTACGGGACAATCCCATCGCCTGCTATTGACGG
CGACGTCCGGCACAGCGGCCGCGAACATCAATGGAATCACTATCCATTCCGCTTGCAGATTCTCTAAAGA
CACAGTCGCGAGAGTAGGCCGCGCCGGTGACCCAGACGGCTTCGCATCGTCTGGCTCGGCAGCTCTCCGC
ATCGACGGGCAGACCAAGATGGACTGGCAGGAGAAACAGGTCTTGATCATAGACGAAGTCAGCATGCTGG
GCGCTCGGACGCTGCACGCCGTCAACGAACAGCTCTGCAGATTGAGAGAGTCTGCTCGAGACTTCGGTGG
GATTCCGATAGTCATCTTTTGCGGCGACTTCCATCAGTTCCGTCCCGTGCAGGAGCGATCGATCCTCCTC
CCCAGCGCCTCTACTACCTGGGAAGGAGATAATGGCTTCGGCATAGAACAGAGGCGGCAACATGACATGG
CTCACGCCCTGTGGAGGAAGTTCACCACAGTGGTGCTGCTAGATGAGCAAGTCCGTGCCGCGCAAGATCC
GCGACTACGTGGGCTCCTGACACGCATTCGGAAAGGGGTACAAGACCAGTCGGACGTAGAGTACCTAAAC
AGCCACTGTTATCAAGAAGGCAGACGGATCCCGTGGGAGTCAGGCATCACAGTGGTGACGCCGCTCAATA
GAAACCGCTGGAACCTGAACATCGAAGCAACGCTTGCCTTTCGCAAGCAATGGCAGCGGCAGGTTCGGAT
ATTCGTCTCCGAGCATAGATGGAAGGACAATGAGCCGACGGAGGAAGAAGCCATCATGATGTTGGGTCAG
GGCGACGACAGCACCATCCCGGTGCCCGCCATCTTCATGTTCGTACCTGGCATGCCCGTCGTCGTAAACA
AAAACACCCATCAAGGTCTGAAACTGGTGAACGGCGCCAGTTATACGGCCCAGCACGTTATTCTCGACAA
GGCTCACCCGGGCCACCAGATCGACGCCGATACCGTGCTCCATTTTGGCCCGCCGGCGGGGATACTGTTG
GGGTCAGAGACGACGAGAGACTTCCGCTTCATTGGTATGCCCCCCGGTACGGTCCTCCTGACGCCTACGA
GTGTTAAGATAGAGTGCCAAAGGAAACGGCCATGGCAGCAAGTCGATGTCTCGCGCAGAGGGCTGCCATG
TGCGCCAGCGTTTGCATGTACGGACTACAAGGTGCAGGGAAGAACGTTAGATCTGGTGGCGCTGGAGCTG
CGAGGGACCAGGACCACCAACATTGATGGCCAGGCGGTCCCGAGCCAATGCGACCCTTATAGCCTGTACG
TACAGCTGTCGCGGTGCAGAACGCTGGACGGCATCATGCTTCTGTCTAGGGCGCGAGAGCATGACTTGAT
AGGGAACACGGTACCGGCGGAGATGGCCCAGGCTGAACTGAGGCTGGAGCAGCTGAGCGAGGAGACACTC
AAGGGCGCGGAATCCCGGGACTGGCTAGAATAG

>hAT178Active (NhORF4-like#DNA/hAT)
CGATCGCAGCACTTGACACATTCCTATAATGTCCGCGTCCAGCCGATTTCGTAGTGGCGTCACCATCCGC
CCTGCCGCCGCAAACATCCTCTCACACTCTGCTGACATCGGCTGGATCGTAAGGAAGTCCAGCGCCATTC
GTGAAAGACGAGGATACCGACGTTTGCGCTCATGCCAGTATGATATTGGATCTCTAACATCGTTATCTCC
ATCCTCCCATGACGACTGCCATAATTCGAGCTCGTTAATATCTTCATTGATGTCGTCAGACAAAGtcgct
tcctctttcaccaaACCGTATCCGAGAACCGGCCGCGTGCGCTCACAGTACGCTTGAAATGGGTTGTAGT
ACTTTCGCTGCCGCTTCGCAACTGGTTCGTCGTCCACGGGACTCCGGACCACCTGCAGGTGACGATAGTC
CGATTCCCACACTTCTCGGACCATCTGCTTCGCCTTCATCACCCATTTCGTGTTATCCTTCCACTCATTC
TCGAAATACCCCCACCGGAAAGCCGGGTGCAGCGCTAAGGCCGTGTAATAGATTGGTGTCTCATCCAGCC
TGCTGTAGTACTTGTTGAGTTTTTCCCAACCCAGATTAATATTGATTCGGAAGTGCTCCGCGTCGGGTAT
CTCAGAAGCAAGCTGCTTATAGTCCTCGAGTACTTCCAACAAGAACTCGAATCCCTGGATAACCTCCCAT
ACATTCCCGTACGAGCCAACCCACCCTCCTTTCCGCTTGCGTTGTTGGCCATCGCCTTCCAGAGTCTTCA
CGGCGTCCTCGTAGAATCCAAGAAGCTTAGCCAGGTGTTCCAGGACTACCCAGTCATTGACCGTAAGCTG
GTTTTCCTCCAAGCAAATCCGGGGCTCCCTTGCAGACTTTCTGAGATTCCCTGTCCTCTTTGATCTGTTG
TCCTGCTCCCACTGTTGACGATGCTTCAAGACGAGTTGTTCGATGAATGGTCGAAGAATGATGGCGCGTC
TAATCATGTATAgttgagaaagccaccgggtATCGTTGTCAATGATCAAATCGACCGGCTGCCTCGCTCT
AATCCTGGGGTCCGAAGATAGATCGAATTCGGAGCGTTGTATACTCCGCAGCAAATAAGTAAGCTGGTCC
GACCTTCGGACGTCAACCACCAGGTTGTGCAGCTTTCCGACAGGTCCTTTGCGCCGCCAAAGTGTGTGCT
CCGCCTCAGACAGAGCAGCTTCCCCTGACAACTGCTCTTCGAAAGCCTCGACGTTGTGGCCAAACAGCAG
TGCTTTGGCCGAGAGATTTAGCGTATGGCCGAAGCAGCGCCCACGCCTCCTCGACCCGACGAACCCGAGC
TCACCACCAATTACCTCCATGGCCTTGTCGTTGCTTTCCGCGTTGTCCAGTGTGAAGTACCCAATCTTAT
CCTGGATACTATAGGCGTCAAGGACGTCCAGTATTTCGGCCGCAATGTTGTGTCCGAAATGGCGAGTTCT
CAATTCCGGTACACCAAGCGCCAGCTTGCGTGGCTGGCTATTCTCATCCCGAAAGAAACAAGCAATCCCG
TACAAGCTGTGCCTGTTGCCTGACTTCCATCCGTCAAAGGAGACGTGAATCAGGCCGCATGACTGCTTCA
GCGCTGCGACGACCTTATCCTTGTGCATTTCGTAGGCCGAGAGAACTTTGCGGCGGATGGTTGTCCTGGT
AATATTGGCATCcgtgatcttgacaagtgGGTTGAGGTATTCGAATATCTGGCGTAGTCTTCCTTGCTCA
CAGACGCTAAATGCGTGGTTTTCCTCGATAATCCATTCGAGTAGGAGGCGCTGGAAATGCTTGCGGTCGA
AACCCTTGGCCAGACTGTTCGCAATATCTTGTTCGCGCGGGAGTCGCGTATCGAGCTTCATCACTTCGGC
GATGGACCTCTGATCCTTGGCCTTTAATTTCTCGGCTTTTTTCTCAGCGGCTGATTTCGTCTTATCAGGG
GGAGCGCGTATTCCATGGCCCTTGAATAAATGGGCGTTCGCATTCTGGATTCCCTTCTCCGCGAAGCTTC
TGGGTTTAGGATTCTTAttctggatgcagcgcctGCAGACCCACCGCCGGGCACCAGAAGaatcctcaac
atcatacCCGAAGCCCCATACCCACGATGGCGTATCTCGGACGCGTTGGGACCAAACGTAATCCGGGAAG
CAACGCCAGAGGTACTGATGTTCTACTTCTTCATGTGGTCTTTCCTCTTGCAGGCTGGGAGCTGGCGTCG
CTAAAGAAGCCACTGCAAGTGTTGCGGAAGATAACAGGTCAACGTCGTTCGTGGAGGGCGCTGTAGACTC
CATTCCTTCTGGTTCAGAGCGTCCAGCTGGATCACGGTCGCGGAAGAACGCGAACATGGAGCGCGTGGGC
ACTGATCCAAGAGGGAAAAAACCCCAAGTGATGAGCTAAACCATATTAAAGTTAGT

>Fol4287_family-46#DNA/TcMar-Fot1 (Fot146_FOL)
GACAACCAGAGCTNAAGACGCGTTTNTTTCGGAGATATGACTATCAGAGAGCCAAATGCGAAGATCCGAC
TATTATTCGCGACTGGTTTAGGCTCGTANAGAACACAATCGCGAAGTATGGTATCCGATCAGATGATATC
TGGAACTTTGATGAGACCGGCT
